# Supplementary material for: Ruthenium Complexes with Protic Ligands: Influence of the Position of OH Groups and π Expansion on Luminescence and Photocytotoxicity
Source: Int J Mol Sci. 2023 Mar 22;24(6):5980. doi: 10.3390/ijms24065980 (PMC10053956; doi:10.3390/ijms24065980)
Supplement: Supplementary file 1 [file ijms-24-05980-s001.zip]

Archive with 6 entries (6 files):
- JLG11-Qu.cif
- JLG11-Qu_cifreport.pdf
- SI 2-21-23 acc all.pdf
- __MACOSX/._JLG11-Qu.cif
- __MACOSX/._JLG11-Qu_cifreport.pdf
- __MACOSX/._SI 2-21-23 acc all.pdf
