# Supplementary material for: Ruthenium Complexes with Protic Ligands: Influence of the Position of OH Groups and π Expansion on Luminescence and Photocytotoxicity
Source: Int J Mol Sci. 2023 Mar 22;24(6):5980. doi: 10.3390/ijms24065980 (PMC10053956; doi:10.3390/ijms24065980)
Supplement: Supplementary file 1 [file ijms-24-05980-s001.zip › JLG11-Qu.cif]

data_jlg11-qu
_audit_creation_date               2019-04-30
_audit_creation_method
;
Olex2 1.2
(compiled 2018.05.29 svn.r3508 for OlexSys, GUI svn.r5506)
;
_shelx_SHELXL_version_number       '2018/3'
_audit_contact_author_address      ?
_audit_contact_author_email        ?
_audit_contact_author_name         ''
_audit_contact_author_phone        ?
_publ_contact_author_id_orcid      ?
_publ_requested_journal            'Acta Crystallogr.,Sect.B:Struct.Sci.'
_publ_section_references
;
Dolomanov, O.V., Bourhis, L.J., Gildea, R.J, Howard, J.A.K. & Puschmann, H.
 (2009), J. Appl. Cryst. 42, 339-341.

Sheldrick, G.M. (2015). Acta Cryst. C71, 3-8.
;
_chemical_name_common              ?
_chemical_name_systematic          ?
_chemical_formula_moiety           'C38 H28 N6 O6 Ru, 2(Cl), 3(H2 O)'
_chemical_formula_sum              'C38 H34 Cl2 N6 O9 Ru'
_chemical_formula_weight           890.68
_chemical_melting_point            ?
loop_
  _atom_type_symbol
  _atom_type_description
  _atom_type_scat_dispersion_real
  _atom_type_scat_dispersion_imag
  _atom_type_scat_source
 'C' 'C' 0.0033 0.0016 'International Tables Vol C Tables 4.2.6.8 and 6.1.1.4'
 'H' 'H' 0.0000 0.0000 'International Tables Vol C Tables 4.2.6.8 and 6.1.1.4'
 'Cl' 'Cl' 0.1484 0.1585 'International Tables Vol C Tables 4.2.6.8 and 6.1.1.4'
 'N' 'N' 0.0061 0.0033 'International Tables Vol C Tables 4.2.6.8 and 6.1.1.4'
 'O' 'O' 0.0106 0.0060 'International Tables Vol C Tables 4.2.6.8 and 6.1.1.4'
 'Ru' 'Ru' -1.2594 0.8363
 'International Tables Vol C Tables 4.2.6.8 and 6.1.1.4'

_shelx_space_group_comment
;
The symmetry employed for this shelxl refinement is uniquely defined
by the following loop, which should always be used as a source of
symmetry information in preference to the above space-group names.
They are only intended as comments.
;
_space_group_crystal_system        'orthorhombic'
_space_group_IT_number             61
_space_group_name_H-M_alt          'P b c a'
_space_group_name_Hall             '-P 2ac 2ab'
loop_
  _space_group_symop_operation_xyz
 'x, y, z'
 '-x+1/2, -y, z+1/2'
 '-x, y+1/2, -z+1/2'
 'x+1/2, -y+1/2, -z'
 '-x, -y, -z'
 'x-1/2, y, -z-1/2'
 'x, -y-1/2, z-1/2'
 '-x-1/2, y-1/2, z'

_cell_length_a                     13.5194(2)
_cell_length_b                     18.9737(2)
_cell_length_c                     28.8521(4)
_cell_angle_alpha                  90
_cell_angle_beta                   90
_cell_angle_gamma                  90
_cell_volume                       7400.94(17)
_cell_formula_units_Z              8
_cell_measurement_reflns_used      27050
_cell_measurement_temperature      100.01(10)
_cell_measurement_theta_max        32.5460
_cell_measurement_theta_min        2.2530
_shelx_estimated_absorpt_T_max     ?
_shelx_estimated_absorpt_T_min     ?
_exptl_absorpt_coefficient_mu      0.634
_exptl_absorpt_correction_T_max    1.000
_exptl_absorpt_correction_T_min    0.936
_exptl_absorpt_correction_type     gaussian
_exptl_absorpt_process_details
;
CrysAlisPro 1.171.40.49a (Rigaku Oxford Diffraction, 2019)
Numerical absorption correction based on gaussian integration over
			a multifaceted crystal model
Empirical absorption correction using spherical harmonics,
 implemented in SCALE3 ABSPACK scaling algorithm.
;
_exptl_absorpt_special_details     ?
_exptl_crystal_colour              'dark red'
_exptl_crystal_colour_modifier     dark
_exptl_crystal_colour_primary      red
_exptl_crystal_density_diffrn      1.599
_exptl_crystal_density_meas        ?
_exptl_crystal_density_method      ?
_exptl_crystal_description         block
_exptl_crystal_F_000               3632
_exptl_crystal_preparation         ?
_exptl_crystal_size_max            0.146
_exptl_crystal_size_mid            0.101
_exptl_crystal_size_min            0.073
_exptl_transmission_factor_max     ?
_exptl_transmission_factor_min     ?
_diffrn_reflns_av_R_equivalents    0.0371
_diffrn_reflns_av_unetI/netI       0.0319
_diffrn_reflns_Laue_measured_fraction_full  0.999
_diffrn_reflns_Laue_measured_fraction_max  0.995
_diffrn_reflns_limit_h_max         18
_diffrn_reflns_limit_h_min         -19
_diffrn_reflns_limit_k_max         19
_diffrn_reflns_limit_k_min         -27
_diffrn_reflns_limit_l_max         41
_diffrn_reflns_limit_l_min         -29
_diffrn_reflns_number              59667
_diffrn_reflns_point_group_measured_fraction_full  0.999
_diffrn_reflns_point_group_measured_fraction_max  0.995
_diffrn_reflns_theta_full          25.242
_diffrn_reflns_theta_max           30.508
_diffrn_reflns_theta_min           2.147
_diffrn_ambient_temperature        100.01(10)
_diffrn_detector_area_resol_mean   ?
_diffrn_measured_fraction_theta_full  0.999
_diffrn_measured_fraction_theta_max  0.995
_diffrn_measurement_device_type    'XtaLAB Synergy R, DW system, HyPix'
_diffrn_measurement_method         ?
_diffrn_radiation_type             MoK\a
_diffrn_radiation_wavelength       0.71073
_diffrn_source                     ?
_diffrn_special_details            ?
_reflns_Friedel_coverage           0.000
_reflns_Friedel_fraction_full      .
_reflns_Friedel_fraction_max       .
_reflns_number_gt                  8573
_reflns_number_total               11227
_reflns_special_details
;
 Reflections were merged by SHELXL according to the crystal
 class for the calculation of statistics and refinement.
 
 _reflns_Friedel_fraction is defined as the number of unique
 Friedel pairs measured divided by the number that would be
 possible theoretically, ignoring centric projections and
 systematic absences.
;
_reflns_threshold_expression       'I > 2\s(I)'
_computing_cell_refinement         ?
_computing_data_collection         ?
_computing_data_reduction          ?
_computing_molecular_graphics      'Olex2 (Dolomanov et al., 2009)'
_computing_publication_material    'Olex2 (Dolomanov et al., 2009)'
_computing_structure_refinement    'ShelXL (Sheldrick, 2015)'
_computing_structure_solution      'SHELXT 2014/5 (Sheldrick, 2014)'
_refine_diff_density_max           1.614
_refine_diff_density_min           -1.256
_refine_diff_density_rms           0.105
_refine_ls_extinction_coef         .
_refine_ls_extinction_method       none
_refine_ls_goodness_of_fit_ref     1.038
_refine_ls_hydrogen_treatment      constr
_refine_ls_matrix_type             full
_refine_ls_number_parameters       526
_refine_ls_number_reflns           11227
_refine_ls_number_restraints       0
_refine_ls_R_factor_all            0.0668
_refine_ls_R_factor_gt             0.0478
_refine_ls_restrained_S_all        1.038
_refine_ls_shift/su_max            0.002
_refine_ls_shift/su_mean           0.000
_refine_ls_structure_factor_coef   Fsqd
_refine_ls_weighting_details      
 'w=1/[\s^2^(Fo^2^)+(0.0724P)^2^+10.9016P] where P=(Fo^2^+2Fc^2^)/3'
_refine_ls_weighting_scheme        calc
_refine_ls_wR_factor_gt            0.1296
_refine_ls_wR_factor_ref           0.1392
_refine_special_details            ?
_olex2_refinement_description
;
1. Fixed Uiso
 At 1.2 times of:
  All C(H) groups, All C(H,H) groups, All C(H,H,H,H) groups
 At 1.5 times of:
  All O(H) groups, All O(H,H) groups
2. Others
 Sof(H31C)=Sof(H31D)=Sof(C32A)=Sof(H32A)=Sof(H32B)=1-FVAR(1)
 Sof(H31A)=Sof(H31B)=Sof(C32)=Sof(H32C)=Sof(H32D)=FVAR(1)
3.a Free rotating group:
 O7(H7A,H7B), O8(H8A,H8B), O9(H9A,H9B)
3.b Secondary CH2 refined with riding coordinates:
 C17(H17A,H17B), C18(H18A,H18B), C31(H31C,H31D), C31(H31A,H31B), C32A(H32A,
 H32B), C32(H32C,H32D)
3.c Aromatic/amide H refined with riding coordinates:
 C1(H1A), C2(H2A), C4(H4), C7(H7), C9(H9), C10(H10), C12(H12), C13(H13),
 C14(H14), C21(H21), C22(H22), C23(H23), C26(H26), C27(H27), C28(H28), C35(H35),
  C36(H36), C37(H37)
3.d Idealised tetrahedral OH refined as rotating group:
 O1(H1), O2(H2)
;
_atom_sites_solution_hydrogens     mixed
_atom_sites_solution_primary       ?
_atom_sites_solution_secondary     ?
loop_
  _atom_site_label
  _atom_site_type_symbol
  _atom_site_fract_x
  _atom_site_fract_y
  _atom_site_fract_z
  _atom_site_U_iso_or_equiv
  _atom_site_adp_type
  _atom_site_occupancy
  _atom_site_site_symmetry_order
  _atom_site_calc_flag
  _atom_site_refinement_flags_posn
  _atom_site_refinement_flags_adp
  _atom_site_refinement_flags_occupancy
  _atom_site_disorder_assembly
  _atom_site_disorder_group
 Ru1 Ru 0.63819(2) 0.47308(2) 0.35717(2) 0.01973(7) Uani 1 1 d . . . . .
 Cl1 Cl 1.04758(6) 0.25093(4) 0.49642(3) 0.03663(17) Uani 1 1 d . . . . .
 Cl2 Cl 0.56392(8) 0.17781(6) 0.31957(4) 0.0599(3) Uani 1 1 d . . . . .
 O1 O 0.94517(17) 0.59389(10) 0.49400(8) 0.0325(5) Uani 1 1 d . . . . .
 H1 H 0.942502 0.636964 0.495953 0.049 Uiso 1 1 calc GR . . . .
 O2 O 0.90564(17) 0.22518(10) 0.41793(8) 0.0349(5) Uani 1 1 d . . . . .
 H2 H 0.933562 0.234780 0.442360 0.052 Uiso 1 1 calc GR . . . .
 O3 O 0.27801(19) 0.69458(13) 0.39705(10) 0.0485(6) Uani 1 1 d . . . . .
 O4 O 0.24534(19) 0.58743(14) 0.46556(10) 0.0498(7) Uani 1 1 d . . . . .
 O5 O 0.5593(2) 0.36244(14) 0.14586(8) 0.0468(6) Uani 1 1 d . . . . .
 O6 O 0.7371(3) 0.44282(19) 0.13676(9) 0.0683(10) Uani 1 1 d . . . . .
 O7 O 0.4818(3) 0.27206(18) 0.39675(11) 0.0648(8) Uani 1 1 d . . . . .
 H7A H 0.494348 0.234570 0.381630 0.097 Uiso 1 1 d G . . . .
 H7B H 0.507529 0.269251 0.423520 0.097 Uiso 1 1 d G . . . .
 O8 O 0.6628(3) 0.6584(3) 0.19536(16) 0.0897(12) Uani 1 1 d . . . . .
 H8A H 0.604397 0.642033 0.193074 0.135 Uiso 1 1 d G . . . .
 H8B H 0.683188 0.670931 0.168739 0.135 Uiso 1 1 d G . . . .
 O9 O 0.7253(3) 0.2454(2) 0.25255(15) 0.0931(13) Uani 1 1 d . . . . .
 H9A H 0.757068 0.213553 0.238158 0.140 Uiso 1 1 d G . . . .
 H9B H 0.684901 0.226383 0.271290 0.140 Uiso 1 1 d G . . . .
 N1 N 0.73536(17) 0.51843(11) 0.40301(8) 0.0213(4) Uani 1 1 d . . . . .
 N2 N 0.72244(16) 0.38769(11) 0.37683(8) 0.0217(4) Uani 1 1 d . . . . .
 N3 N 0.55861(17) 0.56330(11) 0.34357(8) 0.0218(4) Uani 1 1 d . . . . .
 N4 N 0.53407(17) 0.46708(11) 0.40920(8) 0.0233(4) Uani 1 1 d . . . . .
 N5 N 0.55597(17) 0.41943(11) 0.30796(8) 0.0241(4) Uani 1 1 d . . . . .
 N6 N 0.72682(17) 0.48705(11) 0.30022(8) 0.0243(5) Uani 1 1 d . . . . .
 C1 C 0.7360(2) 0.58681(13) 0.41543(9) 0.0233(5) Uani 1 1 d . . . . .
 H1A H 0.687884 0.616396 0.403087 0.028 Uiso 1 1 calc R . . . .
 C2 C 0.8045(2) 0.61516(13) 0.44555(10) 0.0255(5) Uani 1 1 d . . . . .
 H2A H 0.802697 0.662792 0.453100 0.031 Uiso 1 1 calc R . . . .
 C3 C 0.8761(2) 0.57127(13) 0.46440(9) 0.0244(5) Uani 1 1 d . . . . .
 C4 C 0.8751(2) 0.49968(14) 0.45259(10) 0.0256(5) Uani 1 1 d . . . . .
 H4 H 0.921439 0.468933 0.465211 0.031 Uiso 1 1 calc R . . . .
 C5 C 0.8047(2) 0.47541(12) 0.42200(9) 0.0219(5) Uani 1 1 d . . . . .
 C6 C 0.7966(2) 0.40047(13) 0.40702(9) 0.0233(5) Uani 1 1 d . . . . .
 C7 C 0.8605(2) 0.34814(14) 0.42153(10) 0.0271(6) Uani 1 1 d . . . . .
 H7 H 0.911250 0.358555 0.442164 0.032 Uiso 1 1 calc R . . . .
 C8 C 0.8483(2) 0.27945(13) 0.40507(10) 0.0269(6) Uani 1 1 d . . . . .
 C9 C 0.7739(2) 0.26733(13) 0.37333(11) 0.0283(6) Uani 1 1 d . . . . .
 H9 H 0.765367 0.222651 0.360698 0.034 Uiso 1 1 calc R . . . .
 C10 C 0.7128(2) 0.32147(13) 0.36051(10) 0.0263(5) Uani 1 1 d . . . . .
 H10 H 0.662148 0.312109 0.339569 0.032 Uiso 1 1 calc R . . . .
 C11 C 0.4817(2) 0.57338(13) 0.37334(9) 0.0231(5) Uani 1 1 d . . . . .
 C12 C 0.5728(2) 0.61085(14) 0.30966(10) 0.0269(5) Uani 1 1 d . . . . .
 H12 H 0.624989 0.604439 0.289109 0.032 Uiso 1 1 calc R . . . .
 C13 C 0.5111(2) 0.66990(15) 0.30429(11) 0.0311(6) Uani 1 1 d . . . . .
 H13 H 0.523054 0.701832 0.280476 0.037 Uiso 1 1 calc R . . . .
 C14 C 0.4343(2) 0.68052(15) 0.33375(11) 0.0320(6) Uani 1 1 d . . . . .
 H14 H 0.393266 0.719536 0.330283 0.038 Uiso 1 1 calc R . . . .
 C15 C 0.4174(2) 0.63161(15) 0.36966(11) 0.0290(6) Uani 1 1 d . . . . .
 C16 C 0.3381(2) 0.63695(17) 0.40219(13) 0.0358(7) Uani 1 1 d . . . . .
 C17 C 0.2172(3) 0.7057(2) 0.43826(18) 0.0611(12) Uani 1 1 d . . . . .
 H17A H 0.166337 0.740411 0.431787 0.073 Uiso 1 1 calc R . . . .
 H17B H 0.257854 0.723177 0.463460 0.073 Uiso 1 1 calc R . . . .
 C18 C 0.1706(3) 0.6375(2) 0.45176(18) 0.0604(12) Uani 1 1 d . . . . .
 H18A H 0.125013 0.645194 0.477227 0.073 Uiso 1 1 calc R . . . .
 H18B H 0.133386 0.618752 0.425789 0.073 Uiso 1 1 calc R . . . .
 C19 C 0.3232(2) 0.58626(17) 0.43507(12) 0.0354(7) Uani 1 1 d . . . . .
 C20 C 0.3888(2) 0.52762(15) 0.43959(11) 0.0295(6) Uani 1 1 d . . . . .
 C21 C 0.3784(2) 0.47484(16) 0.47354(12) 0.0335(6) Uani 1 1 d . . . . .
 H21 H 0.326715 0.476587 0.494788 0.040 Uiso 1 1 calc R . . . .
 C22 C 0.4458(2) 0.42074(16) 0.47475(11) 0.0329(6) Uani 1 1 d . . . . .
 H22 H 0.440096 0.385676 0.497108 0.039 Uiso 1 1 calc R . . . .
 C23 C 0.5232(2) 0.41810(14) 0.44244(10) 0.0282(6) Uani 1 1 d . . . . .
 H23 H 0.568490 0.381271 0.444072 0.034 Uiso 1 1 calc R . . . .
 C24 C 0.4677(2) 0.52172(13) 0.40839(10) 0.0244(5) Uani 1 1 d . . . . .
 C25 C 0.5960(2) 0.42313(13) 0.26490(10) 0.0243(5) Uani 1 1 d . . . . .
 C26 C 0.4724(2) 0.38261(15) 0.31331(11) 0.0298(6) Uani 1 1 d . . . . .
 H26 H 0.444600 0.379038 0.342709 0.036 Uiso 1 1 calc R . . . .
 C27 C 0.4254(2) 0.34932(16) 0.27607(12) 0.0345(7) Uani 1 1 d . . . . .
 H27 H 0.367614 0.323818 0.281027 0.041 Uiso 1 1 calc R . . . .
 C28 C 0.4640(2) 0.35410(16) 0.23260(11) 0.0341(7) Uani 1 1 d . . . . .
 H28 H 0.431847 0.333104 0.207664 0.041 Uiso 1 1 calc R . . . .
 C29 C 0.5525(2) 0.39100(15) 0.22586(10) 0.0308(6) Uani 1 1 d . . . . .
 C30 C 0.6019(3) 0.39759(17) 0.18224(11) 0.0377(7) Uani 1 1 d . . . . .
 C31 C 0.6179(4) 0.3656(3) 0.10530(14) 0.0689(14) Uani 1 1 d . . . . .
 H31C H 0.608404 0.321557 0.088827 0.083 Uiso 0.487(11) 1 calc R . P A 2
 H31D H 0.590571 0.402530 0.085899 0.083 Uiso 0.487(11) 1 calc R . P A 2
 H31A H 0.667196 0.328551 0.107246 0.083 Uiso 0.513(11) 1 calc R . P A 1
 H31B H 0.575686 0.354696 0.079089 0.083 Uiso 0.513(11) 1 calc R . P A 1
 C32A C 0.7202(8) 0.3773(5) 0.1080(3) 0.056(3) Uani 0.487(11) 1 d . . P A 2
 H32A H 0.747523 0.383599 0.077181 0.067 Uiso 0.487(11) 1 calc R . P A 2
 H32B H 0.752534 0.337146 0.122309 0.067 Uiso 0.487(11) 1 calc R . P A 2
 C32 C 0.6674(7) 0.4291(5) 0.0955(2) 0.054(3) Uani 0.513(11) 1 d . . P A 1
 H32C H 0.620419 0.467371 0.092166 0.065 Uiso 0.513(11) 1 calc R . P A 1
 H32D H 0.704930 0.424903 0.066951 0.065 Uiso 0.513(11) 1 calc R . P A 1
 C33 C 0.6878(3) 0.43513(19) 0.17789(11) 0.0426(8) Uani 1 1 d . . . . .
 C34 C 0.7327(3) 0.46796(15) 0.21726(11) 0.0328(6) Uani 1 1 d . . . . .
 C35 C 0.8208(3) 0.50696(17) 0.21519(12) 0.0399(8) Uani 1 1 d . . . . .
 H35 H 0.852177 0.514546 0.186933 0.048 Uiso 1 1 calc R . . . .
 C36 C 0.8600(3) 0.53360(16) 0.25509(13) 0.0364(7) Uani 1 1 d . . . . .
 H36 H 0.918517 0.559315 0.254140 0.044 Uiso 1 1 calc R . . . .
 C37 C 0.8124(2) 0.52234(14) 0.29715(11) 0.0299(6) Uani 1 1 d . . . . .
 H37 H 0.841021 0.539906 0.324096 0.036 Uiso 1 1 calc R . . . .
 C38 C 0.6873(2) 0.46019(13) 0.26053(10) 0.0251(5) Uani 1 1 d . . . . .

loop_
  _atom_site_aniso_label
  _atom_site_aniso_U_11
  _atom_site_aniso_U_22
  _atom_site_aniso_U_33
  _atom_site_aniso_U_23
  _atom_site_aniso_U_13
  _atom_site_aniso_U_12
 Ru1 0.02070(11) 0.01553(10) 0.02296(11) -0.00091(7) -0.00030(8) -0.00189(7)
 Cl1 0.0487(4) 0.0216(3) 0.0395(4) 0.0009(3) -0.0125(3) -0.0045(3)
 Cl2 0.0527(6) 0.0526(5) 0.0744(7) -0.0215(5) -0.0082(5) 0.0025(4)
 O1 0.0380(12) 0.0187(8) 0.0409(12) -0.0039(8) -0.0167(10) 0.0004(8)
 O2 0.0359(12) 0.0173(8) 0.0515(14) -0.0029(8) -0.0142(10) 0.0037(8)
 O3 0.0378(13) 0.0405(13) 0.0672(17) 0.0117(12) 0.0170(12) 0.0169(11)
 O4 0.0379(13) 0.0499(14) 0.0616(16) 0.0123(12) 0.0211(13) 0.0101(11)
 O5 0.0612(17) 0.0474(14) 0.0317(12) -0.0123(10) -0.0008(11) -0.0126(13)
 O6 0.087(2) 0.086(2) 0.0318(13) -0.0189(14) 0.0225(14) -0.044(2)
 O7 0.074(2) 0.0673(19) 0.0529(17) 0.0017(15) 0.0045(17) -0.0065(17)
 O8 0.061(2) 0.103(3) 0.105(3) 0.001(3) -0.001(2) 0.024(2)
 O9 0.086(3) 0.111(3) 0.082(3) -0.035(2) 0.016(2) -0.045(3)
 N1 0.0225(10) 0.0167(9) 0.0249(10) -0.0005(8) -0.0003(9) -0.0005(8)
 N2 0.0222(10) 0.0156(9) 0.0273(11) -0.0015(8) 0.0011(9) -0.0018(8)
 N3 0.0222(10) 0.0183(9) 0.0248(10) -0.0024(8) -0.0047(9) -0.0027(8)
 N4 0.0246(11) 0.0181(9) 0.0271(11) -0.0024(8) 0.0001(9) -0.0029(8)
 N5 0.0251(11) 0.0199(9) 0.0273(11) -0.0015(8) 0.0004(9) -0.0007(8)
 N6 0.0259(11) 0.0175(9) 0.0295(11) -0.0013(8) 0.0014(9) -0.0013(8)
 C1 0.0259(13) 0.0162(10) 0.0279(12) 0.0004(9) -0.0014(11) 0.0000(9)
 C2 0.0302(14) 0.0163(10) 0.0299(13) -0.0018(9) -0.0026(11) -0.0005(10)
 C3 0.0279(13) 0.0188(11) 0.0264(13) -0.0018(9) -0.0041(11) -0.0025(10)
 C4 0.0268(13) 0.0170(11) 0.0329(14) 0.0002(10) -0.0029(11) 0.0003(10)
 C5 0.0230(12) 0.0153(10) 0.0275(12) -0.0009(9) 0.0002(10) 0.0001(9)
 C6 0.0244(12) 0.0166(10) 0.0289(13) -0.0024(9) 0.0014(11) -0.0013(9)
 C7 0.0274(13) 0.0183(11) 0.0356(15) -0.0019(10) -0.0055(12) -0.0014(10)
 C8 0.0287(14) 0.0166(11) 0.0356(15) 0.0001(10) 0.0001(12) 0.0005(10)
 C9 0.0330(14) 0.0175(11) 0.0346(14) -0.0061(10) -0.0014(12) -0.0016(10)
 C10 0.0291(13) 0.0190(11) 0.0308(14) -0.0042(10) -0.0035(11) -0.0026(10)
 C11 0.0222(12) 0.0212(11) 0.0260(12) -0.0021(9) -0.0024(10) -0.0021(9)
 C12 0.0298(14) 0.0228(12) 0.0282(13) 0.0004(10) -0.0022(11) -0.0026(10)
 C13 0.0371(16) 0.0239(12) 0.0324(14) 0.0029(11) -0.0044(13) 0.0004(11)
 C14 0.0341(16) 0.0230(12) 0.0390(16) 0.0039(11) -0.0056(13) 0.0042(11)
 C15 0.0265(13) 0.0248(12) 0.0356(14) -0.0011(11) -0.0040(12) 0.0013(11)
 C16 0.0274(14) 0.0304(14) 0.0496(19) 0.0019(13) 0.0026(14) 0.0062(12)
 C17 0.048(2) 0.051(2) 0.084(3) 0.013(2) 0.024(2) 0.0207(19)
 C18 0.039(2) 0.063(3) 0.079(3) 0.015(2) 0.023(2) 0.0186(19)
 C19 0.0267(14) 0.0357(15) 0.0438(18) 0.0002(13) 0.0088(13) 0.0032(12)
 C20 0.0261(13) 0.0277(13) 0.0347(15) -0.0017(11) 0.0035(12) -0.0026(11)
 C21 0.0320(15) 0.0324(14) 0.0361(16) -0.0012(12) 0.0081(13) -0.0058(12)
 C22 0.0386(16) 0.0285(13) 0.0316(14) 0.0031(11) 0.0061(13) -0.0054(12)
 C23 0.0319(14) 0.0232(12) 0.0294(13) 0.0006(10) 0.0007(12) -0.0034(11)
 C24 0.0233(12) 0.0218(11) 0.0282(13) -0.0025(10) -0.0009(10) -0.0039(10)
 C25 0.0262(13) 0.0189(11) 0.0278(13) -0.0017(9) -0.0018(11) -0.0001(10)
 C26 0.0262(14) 0.0288(13) 0.0345(15) -0.0040(11) 0.0002(12) -0.0068(11)
 C27 0.0297(15) 0.0304(14) 0.0434(17) -0.0054(12) -0.0041(13) -0.0070(12)
 C28 0.0370(16) 0.0280(13) 0.0373(16) -0.0077(12) -0.0088(13) -0.0026(12)
 C29 0.0376(16) 0.0241(12) 0.0306(14) -0.0045(10) -0.0050(13) -0.0005(11)
 C30 0.050(2) 0.0336(15) 0.0293(15) -0.0071(12) -0.0027(14) -0.0053(14)
 C31 0.084(3) 0.090(4) 0.0321(19) -0.020(2) 0.008(2) -0.028(3)
 C32A 0.075(7) 0.055(5) 0.037(4) -0.014(3) 0.012(4) -0.013(5)
 C32 0.069(6) 0.066(6) 0.026(3) -0.012(3) 0.002(3) -0.015(4)
 C33 0.057(2) 0.0415(17) 0.0289(15) -0.0066(13) 0.0085(15) -0.0109(16)
 C34 0.0434(18) 0.0254(13) 0.0295(14) -0.0028(11) 0.0059(13) -0.0025(12)
 C35 0.050(2) 0.0316(15) 0.0380(17) -0.0018(13) 0.0189(16) -0.0092(14)
 C36 0.0360(16) 0.0292(14) 0.0440(18) -0.0017(12) 0.0141(14) -0.0091(12)
 C37 0.0288(14) 0.0258(13) 0.0350(15) -0.0022(11) 0.0038(12) -0.0060(11)
 C38 0.0293(14) 0.0191(11) 0.0269(13) -0.0015(9) 0.0027(11) 0.0004(10)

_geom_special_details
;
 All esds (except the esd in the dihedral angle between two l.s. planes)
 are estimated using the full covariance matrix.  The cell esds are taken
 into account individually in the estimation of esds in distances, angles
 and torsion angles; correlations between esds in cell parameters are only
 used when they are defined by crystal symmetry.  An approximate (isotropic)
 treatment of cell esds is used for estimating esds involving l.s. planes.
;
loop_
  _geom_bond_atom_site_label_1
  _geom_bond_atom_site_label_2
  _geom_bond_distance
  _geom_bond_site_symmetry_2
  _geom_bond_publ_flag
 Ru1 N1 2.053(2) . ?
 Ru1 N2 2.060(2) . ?
 Ru1 N3 2.060(2) . ?
 Ru1 N4 2.061(2) . ?
 Ru1 N5 2.071(2) . ?
 Ru1 N6 2.051(2) . ?
 O1 H1 0.8200 . ?
 O1 C3 1.336(3) . ?
 O2 H2 0.8200 . ?
 O2 C8 1.341(3) . ?
 O3 C16 1.370(4) . ?
 O3 C17 1.461(5) . ?
 O4 C18 1.443(5) . ?
 O4 C19 1.372(4) . ?
 O5 C30 1.371(4) . ?
 O5 C31 1.415(5) . ?
 O6 C32A 1.513(8) . ?
 O6 C32 1.541(8) . ?
 O6 C33 1.369(4) . ?
 O7 H7A 0.8514 . ?
 O7 H7B 0.8485 . ?
 O8 H8A 0.8511 . ?
 O8 H8B 0.8499 . ?
 O9 H9A 0.8495 . ?
 O9 H9B 0.8489 . ?
 N1 C1 1.346(3) . ?
 N1 C5 1.358(3) . ?
 N2 C6 1.350(4) . ?
 N2 C10 1.348(3) . ?
 N3 C11 1.362(4) . ?
 N3 C12 1.344(3) . ?
 N4 C23 1.343(4) . ?
 N4 C24 1.371(3) . ?
 N5 C25 1.357(4) . ?
 N5 C26 1.338(4) . ?
 N6 C37 1.340(4) . ?
 N6 C38 1.362(4) . ?
 C1 H1A 0.9300 . ?
 C1 C2 1.379(4) . ?
 C2 H2A 0.9300 . ?
 C2 C3 1.388(4) . ?
 C3 C4 1.401(4) . ?
 C4 H4 0.9300 . ?
 C4 C5 1.378(4) . ?
 C5 C6 1.490(3) . ?
 C6 C7 1.380(4) . ?
 C7 H7 0.9300 . ?
 C7 C8 1.397(4) . ?
 C8 C9 1.379(4) . ?
 C9 H9 0.9300 . ?
 C9 C10 1.370(4) . ?
 C10 H10 0.9300 . ?
 C11 C15 1.410(4) . ?
 C11 C24 1.421(4) . ?
 C12 H12 0.9300 . ?
 C12 C13 1.405(4) . ?
 C13 H13 0.9300 . ?
 C13 C14 1.358(5) . ?
 C14 H14 0.9300 . ?
 C14 C15 1.410(4) . ?
 C15 C16 1.429(5) . ?
 C16 C19 1.366(5) . ?
 C17 H17A 0.9700 . ?
 C17 H17B 0.9700 . ?
 C17 C18 1.491(6) . ?
 C18 H18A 0.9700 . ?
 C18 H18B 0.9700 . ?
 C19 C20 1.428(4) . ?
 C20 C21 1.408(4) . ?
 C20 C24 1.400(4) . ?
 C21 H21 0.9300 . ?
 C21 C22 1.373(4) . ?
 C22 H22 0.9300 . ?
 C22 C23 1.403(4) . ?
 C23 H23 0.9300 . ?
 C25 C29 1.409(4) . ?
 C25 C38 1.427(4) . ?
 C26 H26 0.9300 . ?
 C26 C27 1.399(4) . ?
 C27 H27 0.9300 . ?
 C27 C28 1.361(5) . ?
 C28 H28 0.9300 . ?
 C28 C29 1.401(4) . ?
 C29 C30 1.430(5) . ?
 C30 C33 1.368(5) . ?
 C31 H31C 0.9700 . ?
 C31 H31D 0.9700 . ?
 C31 H31A 0.9700 . ?
 C31 H31B 0.9700 . ?
 C31 C32A 1.403(11) . ?
 C31 C32 1.406(10) . ?
 C32A H32A 0.9700 . ?
 C32A H32B 0.9700 . ?
 C32 H32C 0.9700 . ?
 C32 H32D 0.9700 . ?
 C33 C34 1.431(5) . ?
 C34 C35 1.403(5) . ?
 C34 C38 1.399(4) . ?
 C35 H35 0.9300 . ?
 C35 C36 1.364(5) . ?
 C36 H36 0.9300 . ?
 C36 C37 1.390(4) . ?
 C37 H37 0.9300 . ?

loop_
  _geom_angle_atom_site_label_1
  _geom_angle_atom_site_label_2
  _geom_angle_atom_site_label_3
  _geom_angle
  _geom_angle_site_symmetry_1
  _geom_angle_site_symmetry_3
  _geom_angle_publ_flag
 N1 Ru1 N2 78.38(8) . . ?
 N1 Ru1 N3 96.24(8) . . ?
 N1 Ru1 N4 89.49(9) . . ?
 N1 Ru1 N5 172.40(9) . . ?
 N2 Ru1 N4 97.69(9) . . ?
 N2 Ru1 N5 95.68(9) . . ?
 N3 Ru1 N2 174.24(9) . . ?
 N3 Ru1 N4 80.09(9) . . ?
 N3 Ru1 N5 89.85(9) . . ?
 N4 Ru1 N5 96.06(9) . . ?
 N6 Ru1 N1 95.06(9) . . ?
 N6 Ru1 N2 89.95(9) . . ?
 N6 Ru1 N3 92.58(9) . . ?
 N6 Ru1 N4 171.78(9) . . ?
 N6 Ru1 N5 80.08(9) . . ?
 C3 O1 H1 109.5 . . ?
 C8 O2 H2 109.5 . . ?
 C16 O3 C17 111.2(3) . . ?
 C19 O4 C18 111.8(3) . . ?
 C30 O5 C31 112.2(3) . . ?
 C33 O6 C32A 108.3(4) . . ?
 C33 O6 C32 110.8(4) . . ?
 H7A O7 H7B 109.4 . . ?
 H8A O8 H8B 109.4 . . ?
 H9A O9 H9B 109.6 . . ?
 C1 N1 Ru1 125.41(18) . . ?
 C1 N1 C5 117.9(2) . . ?
 C5 N1 Ru1 116.71(16) . . ?
 C6 N2 Ru1 116.55(16) . . ?
 C10 N2 Ru1 125.67(19) . . ?
 C10 N2 C6 117.7(2) . . ?
 C11 N3 Ru1 113.28(17) . . ?
 C12 N3 Ru1 128.5(2) . . ?
 C12 N3 C11 118.2(2) . . ?
 C23 N4 Ru1 129.24(19) . . ?
 C23 N4 C24 117.6(2) . . ?
 C24 N4 Ru1 113.14(18) . . ?
 C25 N5 Ru1 112.86(18) . . ?
 C26 N5 Ru1 129.1(2) . . ?
 C26 N5 C25 118.0(2) . . ?
 C37 N6 Ru1 128.5(2) . . ?
 C37 N6 C38 118.0(2) . . ?
 C38 N6 Ru1 113.33(18) . . ?
 N1 C1 H1A 118.4 . . ?
 N1 C1 C2 123.2(2) . . ?
 C2 C1 H1A 118.4 . . ?
 C1 C2 H2A 120.6 . . ?
 C1 C2 C3 118.8(2) . . ?
 C3 C2 H2A 120.6 . . ?
 O1 C3 C2 123.0(2) . . ?
 O1 C3 C4 118.3(2) . . ?
 C2 C3 C4 118.7(2) . . ?
 C3 C4 H4 120.4 . . ?
 C5 C4 C3 119.1(2) . . ?
 C5 C4 H4 120.4 . . ?
 N1 C5 C4 122.3(2) . . ?
 N1 C5 C6 114.0(2) . . ?
 C4 C5 C6 123.7(2) . . ?
 N2 C6 C5 114.4(2) . . ?
 N2 C6 C7 122.1(2) . . ?
 C7 C6 C5 123.6(2) . . ?
 C6 C7 H7 120.2 . . ?
 C6 C7 C8 119.6(3) . . ?
 C8 C7 H7 120.2 . . ?
 O2 C8 C7 123.7(3) . . ?
 O2 C8 C9 118.5(2) . . ?
 C9 C8 C7 117.8(3) . . ?
 C8 C9 H9 120.2 . . ?
 C10 C9 C8 119.6(2) . . ?
 C10 C9 H9 120.2 . . ?
 N2 C10 C9 123.1(3) . . ?
 N2 C10 H10 118.4 . . ?
 C9 C10 H10 118.4 . . ?
 N3 C11 C15 122.2(2) . . ?
 N3 C11 C24 117.0(2) . . ?
 C15 C11 C24 120.8(3) . . ?
 N3 C12 H12 119.0 . . ?
 N3 C12 C13 122.1(3) . . ?
 C13 C12 H12 119.0 . . ?
 C12 C13 H13 119.9 . . ?
 C14 C13 C12 120.2(3) . . ?
 C14 C13 H13 119.9 . . ?
 C13 C14 H14 120.5 . . ?
 C13 C14 C15 119.1(3) . . ?
 C15 C14 H14 120.5 . . ?
 C11 C15 C16 118.0(3) . . ?
 C14 C15 C11 118.1(3) . . ?
 C14 C15 C16 123.9(3) . . ?
 O3 C16 C15 115.5(3) . . ?
 C19 C16 O3 123.4(3) . . ?
 C19 C16 C15 121.1(3) . . ?
 O3 C17 H17A 109.9 . . ?
 O3 C17 H17B 109.9 . . ?
 O3 C17 C18 109.0(4) . . ?
 H17A C17 H17B 108.3 . . ?
 C18 C17 H17A 109.9 . . ?
 C18 C17 H17B 109.9 . . ?
 O4 C18 C17 110.3(3) . . ?
 O4 C18 H18A 109.6 . . ?
 O4 C18 H18B 109.6 . . ?
 C17 C18 H18A 109.6 . . ?
 C17 C18 H18B 109.6 . . ?
 H18A C18 H18B 108.1 . . ?
 O4 C19 C20 115.5(3) . . ?
 C16 C19 O4 123.1(3) . . ?
 C16 C19 C20 121.4(3) . . ?
 C21 C20 C19 123.8(3) . . ?
 C24 C20 C19 118.4(3) . . ?
 C24 C20 C21 117.8(3) . . ?
 C20 C21 H21 120.6 . . ?
 C22 C21 C20 118.9(3) . . ?
 C22 C21 H21 120.6 . . ?
 C21 C22 H22 119.8 . . ?
 C21 C22 C23 120.3(3) . . ?
 C23 C22 H22 119.8 . . ?
 N4 C23 C22 122.1(3) . . ?
 N4 C23 H23 119.0 . . ?
 C22 C23 H23 119.0 . . ?
 N4 C24 C11 116.5(2) . . ?
 N4 C24 C20 123.2(3) . . ?
 C20 C24 C11 120.3(3) . . ?
 N5 C25 C29 122.9(3) . . ?
 N5 C25 C38 116.8(2) . . ?
 C29 C25 C38 120.2(3) . . ?
 N5 C26 H26 119.0 . . ?
 N5 C26 C27 122.0(3) . . ?
 C27 C26 H26 119.0 . . ?
 C26 C27 H27 119.9 . . ?
 C28 C27 C26 120.3(3) . . ?
 C28 C27 H27 119.9 . . ?
 C27 C28 H28 120.4 . . ?
 C27 C28 C29 119.2(3) . . ?
 C29 C28 H28 120.4 . . ?
 C25 C29 C30 118.1(3) . . ?
 C28 C29 C25 117.5(3) . . ?
 C28 C29 C30 124.4(3) . . ?
 O5 C30 C29 115.8(3) . . ?
 C33 C30 O5 122.7(3) . . ?
 C33 C30 C29 121.5(3) . . ?
 O5 C31 H31C 107.1 . . ?
 O5 C31 H31D 107.1 . . ?
 O5 C31 H31A 107.8 . . ?
 O5 C31 H31B 107.8 . . ?
 H31C C31 H31D 106.8 . . ?
 H31A C31 H31B 107.1 . . ?
 C32A C31 O5 120.9(5) . . ?
 C32A C31 H31C 107.1 . . ?
 C32A C31 H31D 107.1 . . ?
 C32 C31 O5 118.0(5) . . ?
 C32 C31 H31A 107.8 . . ?
 C32 C31 H31B 107.8 . . ?
 O6 C32A H32A 110.1 . . ?
 O6 C32A H32B 110.1 . . ?
 C31 C32A O6 108.0(7) . . ?
 C31 C32A H32A 110.1 . . ?
 C31 C32A H32B 110.1 . . ?
 H32A C32A H32B 108.4 . . ?
 O6 C32 H32C 110.5 . . ?
 O6 C32 H32D 110.5 . . ?
 C31 C32 O6 106.3(6) . . ?
 C31 C32 H32C 110.5 . . ?
 C31 C32 H32D 110.5 . . ?
 H32C C32 H32D 108.7 . . ?
 O6 C33 C34 115.8(3) . . ?
 C30 C33 O6 123.2(3) . . ?
 C30 C33 C34 120.9(3) . . ?
 C35 C34 C33 123.8(3) . . ?
 C38 C34 C33 118.4(3) . . ?
 C38 C34 C35 117.8(3) . . ?
 C34 C35 H35 120.4 . . ?
 C36 C35 C34 119.3(3) . . ?
 C36 C35 H35 120.4 . . ?
 C35 C36 H36 120.0 . . ?
 C35 C36 C37 120.0(3) . . ?
 C37 C36 H36 120.0 . . ?
 N6 C37 C36 122.3(3) . . ?
 N6 C37 H37 118.9 . . ?
 C36 C37 H37 118.9 . . ?
 N6 C38 C25 116.7(2) . . ?
 N6 C38 C34 122.6(3) . . ?
 C34 C38 C25 120.7(3) . . ?

loop_
  _geom_hbond_atom_site_label_D
  _geom_hbond_atom_site_label_H
  _geom_hbond_atom_site_label_A
  _geom_hbond_distance_DH
  _geom_hbond_distance_HA
  _geom_hbond_distance_DA
  _geom_hbond_angle_DHA
  _geom_hbond_site_symmetry_A
  _geom_hbond_publ_flag
 O9 H9A O8 0.85 1.95 2.781(6) 166.7 8_755 yes

loop_
  _geom_torsion_atom_site_label_1
  _geom_torsion_atom_site_label_2
  _geom_torsion_atom_site_label_3
  _geom_torsion_atom_site_label_4
  _geom_torsion
  _geom_torsion_site_symmetry_1
  _geom_torsion_site_symmetry_2
  _geom_torsion_site_symmetry_3
  _geom_torsion_site_symmetry_4
  _geom_torsion_publ_flag
 Ru1 N1 C1 C2 -178.3(2) . . . . ?
 Ru1 N1 C5 C4 178.8(2) . . . . ?
 Ru1 N1 C5 C6 -1.6(3) . . . . ?
 Ru1 N2 C6 C5 0.9(3) . . . . ?
 Ru1 N2 C6 C7 -177.6(2) . . . . ?
 Ru1 N2 C10 C9 176.9(2) . . . . ?
 Ru1 N3 C11 C15 -179.3(2) . . . . ?
 Ru1 N3 C11 C24 -0.1(3) . . . . ?
 Ru1 N3 C12 C13 179.2(2) . . . . ?
 Ru1 N4 C23 C22 -178.1(2) . . . . ?
 Ru1 N4 C24 C11 -1.2(3) . . . . ?
 Ru1 N4 C24 C20 178.2(2) . . . . ?
 Ru1 N5 C25 C29 -179.6(2) . . . . ?
 Ru1 N5 C25 C38 2.0(3) . . . . ?
 Ru1 N5 C26 C27 179.8(2) . . . . ?
 Ru1 N6 C37 C36 -173.4(2) . . . . ?
 Ru1 N6 C38 C25 -4.1(3) . . . . ?
 Ru1 N6 C38 C34 175.9(2) . . . . ?
 O1 C3 C4 C5 -179.8(3) . . . . ?
 O2 C8 C9 C10 178.3(3) . . . . ?
 O3 C16 C19 O4 1.4(6) . . . . ?
 O3 C16 C19 C20 -179.0(3) . . . . ?
 O3 C17 C18 O4 64.8(5) . . . . ?
 O4 C19 C20 C21 -2.0(5) . . . . ?
 O4 C19 C20 C24 177.6(3) . . . . ?
 O5 C30 C33 O6 2.1(6) . . . . ?
 O5 C30 C33 C34 -176.6(3) . . . . ?
 O5 C31 C32A O6 -52.8(9) . . . . ?
 O5 C31 C32 O6 60.2(8) . . . . ?
 O6 C33 C34 C35 1.0(5) . . . . ?
 O6 C33 C34 C38 -178.2(3) . . . . ?
 N1 C1 C2 C3 -0.5(4) . . . . ?
 N1 C5 C6 N2 0.5(3) . . . . ?
 N1 C5 C6 C7 179.0(3) . . . . ?
 N2 C6 C7 C8 -0.5(4) . . . . ?
 N3 C11 C15 C14 0.1(4) . . . . ?
 N3 C11 C15 C16 179.1(3) . . . . ?
 N3 C11 C24 N4 0.9(4) . . . . ?
 N3 C11 C24 C20 -178.5(2) . . . . ?
 N3 C12 C13 C14 -0.1(4) . . . . ?
 N5 C25 C29 C28 0.2(4) . . . . ?
 N5 C25 C29 C30 -179.2(3) . . . . ?
 N5 C25 C38 N6 1.4(4) . . . . ?
 N5 C25 C38 C34 -178.6(3) . . . . ?
 N5 C26 C27 C28 -0.5(5) . . . . ?
 C1 N1 C5 C4 -0.9(4) . . . . ?
 C1 N1 C5 C6 178.7(2) . . . . ?
 C1 C2 C3 O1 -179.7(3) . . . . ?
 C1 C2 C3 C4 -0.9(4) . . . . ?
 C2 C3 C4 C5 1.3(4) . . . . ?
 C3 C4 C5 N1 -0.4(4) . . . . ?
 C3 C4 C5 C6 -180.0(3) . . . . ?
 C4 C5 C6 N2 -180.0(3) . . . . ?
 C4 C5 C6 C7 -1.5(4) . . . . ?
 C5 N1 C1 C2 1.4(4) . . . . ?
 C5 C6 C7 C8 -178.9(3) . . . . ?
 C6 N2 C10 C9 0.3(4) . . . . ?
 C6 C7 C8 O2 -178.8(3) . . . . ?
 C6 C7 C8 C9 2.2(4) . . . . ?
 C7 C8 C9 C10 -2.5(4) . . . . ?
 C8 C9 C10 N2 1.3(5) . . . . ?
 C10 N2 C6 C5 177.8(2) . . . . ?
 C10 N2 C6 C7 -0.7(4) . . . . ?
 C11 N3 C12 C13 0.1(4) . . . . ?
 C11 C15 C16 O3 179.9(3) . . . . ?
 C11 C15 C16 C19 -1.7(5) . . . . ?
 C12 N3 C11 C15 -0.1(4) . . . . ?
 C12 N3 C11 C24 179.1(2) . . . . ?
 C12 C13 C14 C15 0.1(5) . . . . ?
 C13 C14 C15 C11 0.0(4) . . . . ?
 C13 C14 C15 C16 -179.1(3) . . . . ?
 C14 C15 C16 O3 -1.0(5) . . . . ?
 C14 C15 C16 C19 177.3(3) . . . . ?
 C15 C11 C24 N4 -179.9(2) . . . . ?
 C15 C11 C24 C20 0.7(4) . . . . ?
 C15 C16 C19 O4 -176.8(3) . . . . ?
 C15 C16 C19 C20 2.8(5) . . . . ?
 C16 O3 C17 C18 -48.2(5) . . . . ?
 C16 C19 C20 C21 178.4(3) . . . . ?
 C16 C19 C20 C24 -2.0(5) . . . . ?
 C17 O3 C16 C15 -164.7(3) . . . . ?
 C17 O3 C16 C19 17.0(5) . . . . ?
 C18 O4 C19 C16 13.8(5) . . . . ?
 C18 O4 C19 C20 -165.8(3) . . . . ?
 C19 O4 C18 C17 -45.8(5) . . . . ?
 C19 C20 C21 C22 -180.0(3) . . . . ?
 C19 C20 C24 N4 -179.1(3) . . . . ?
 C19 C20 C24 C11 0.3(4) . . . . ?
 C20 C21 C22 C23 -0.4(5) . . . . ?
 C21 C20 C24 N4 0.6(4) . . . . ?
 C21 C20 C24 C11 179.9(3) . . . . ?
 C21 C22 C23 N4 -0.7(5) . . . . ?
 C23 N4 C24 C11 179.1(2) . . . . ?
 C23 N4 C24 C20 -1.6(4) . . . . ?
 C24 N4 C23 C22 1.6(4) . . . . ?
 C24 C11 C15 C14 -179.1(3) . . . . ?
 C24 C11 C15 C16 0.0(4) . . . . ?
 C24 C20 C21 C22 0.5(4) . . . . ?
 C25 N5 C26 C27 -0.9(4) . . . . ?
 C25 C29 C30 O5 176.8(3) . . . . ?
 C25 C29 C30 C33 -1.4(5) . . . . ?
 C26 N5 C25 C29 1.0(4) . . . . ?
 C26 N5 C25 C38 -177.4(2) . . . . ?
 C26 C27 C28 C29 1.8(5) . . . . ?
 C27 C28 C29 C25 -1.6(4) . . . . ?
 C27 C28 C29 C30 177.8(3) . . . . ?
 C28 C29 C30 O5 -2.6(5) . . . . ?
 C28 C29 C30 C33 179.2(3) . . . . ?
 C29 C25 C38 N6 -177.1(2) . . . . ?
 C29 C25 C38 C34 2.9(4) . . . . ?
 C29 C30 C33 O6 -179.8(4) . . . . ?
 C29 C30 C33 C34 1.5(6) . . . . ?
 C30 O5 C31 C32A 23.8(8) . . . . ?
 C30 O5 C31 C32 -38.5(7) . . . . ?
 C30 C33 C34 C35 179.8(3) . . . . ?
 C30 C33 C34 C38 0.7(5) . . . . ?
 C31 O5 C30 C29 -173.9(4) . . . . ?
 C31 O5 C30 C33 4.3(5) . . . . ?
 C32A O6 C33 C30 -31.3(7) . . . . ?
 C32A O6 C33 C34 147.5(5) . . . . ?
 C32 O6 C33 C30 20.9(7) . . . . ?
 C32 O6 C33 C34 -160.3(5) . . . . ?
 C33 O6 C32A C31 52.8(8) . . . . ?
 C33 O6 C32 C31 -48.3(7) . . . . ?
 C33 C34 C35 C36 -177.1(3) . . . . ?
 C33 C34 C38 N6 177.2(3) . . . . ?
 C33 C34 C38 C25 -2.8(4) . . . . ?
 C34 C35 C36 C37 -0.3(5) . . . . ?
 C35 C34 C38 N6 -2.0(4) . . . . ?
 C35 C34 C38 C25 178.0(3) . . . . ?
 C35 C36 C37 N6 -1.6(5) . . . . ?
 C37 N6 C38 C25 -179.8(2) . . . . ?
 C37 N6 C38 C34 0.2(4) . . . . ?
 C38 N6 C37 C36 1.6(4) . . . . ?
 C38 C25 C29 C28 178.6(3) . . . . ?
 C38 C25 C29 C30 -0.8(4) . . . . ?
 C38 C34 C35 C36 2.0(5) . . . . ?

_shelx_res_file
;
TITL jlg11-qu_a.res in Pbca
    jlg11-qu.res
    created by SHELXL-2018/3 at 09:59:34 on 30-Apr-2019
REM Old TITL JLG11-Qu in Pbca
REM SHELXT solution in Pbca
REM R1 0.111, Rweak 0.003, Alpha 0.030, Orientation as input
REM Formula found by SHELXT: C38 N12 O2 Cl2 Ru
CELL 0.71073 13.5194 18.9737 28.8521 90 90 90
ZERR 8 0.0002 0.0002 0.0004 0 0 0
LATT 1
SYMM 0.5-X,-Y,0.5+Z
SYMM -X,0.5+Y,0.5-Z
SYMM 0.5+X,0.5-Y,-Z
SFAC C H Cl N O Ru
UNIT 304 272 16 48 72 8
EQIV $1 1.5-X,-0.5+Y,+Z

L.S. 10 0 0
PLAN  20
HTAB O9 O8_$1
BOND $H
list 4
htab
conf
fmap 2 53
acta
SHEL 999 0.7
OMIT 0 6 0
REM <olex2.extras>
REM <HklSrc "%.\\JLG11-Qu.hkl">
REM </olex2.extras>

WGHT    0.072400   10.901600
FVAR       0.17740   0.51323
RU1   6    0.638191    0.473078    0.357173    11.00000    0.02070    0.01553 =
         0.02296   -0.00091   -0.00030   -0.00189
CL1   3    1.047584    0.250926    0.496424    11.00000    0.04874    0.02161 =
         0.03954    0.00089   -0.01254   -0.00445
CL2   3    0.563921    0.177809    0.319573    11.00000    0.05273    0.05260 =
         0.07437   -0.02147   -0.00817    0.00250
O1    5    0.945170    0.593891    0.493996    11.00000    0.03799    0.01874 =
         0.04088   -0.00391   -0.01671    0.00044
AFIX 147
H1    2    0.942502    0.636964    0.495953    11.00000   -1.50000
AFIX   0
O2    5    0.905642    0.225177    0.417932    11.00000    0.03591    0.01735 =
         0.05148   -0.00290   -0.01422    0.00367
AFIX 147
H2    2    0.933562    0.234780    0.442360    11.00000   -1.50000
AFIX   0
O3    5    0.278010    0.694576    0.397047    11.00000    0.03781    0.04051 =
         0.06720    0.01169    0.01704    0.01691
O4    5    0.245335    0.587435    0.465560    11.00000    0.03787    0.04990 =
         0.06158    0.01234    0.02106    0.01013
O5    5    0.559316    0.362443    0.145860    11.00000    0.06120    0.04737 =
         0.03168   -0.01233   -0.00076   -0.01265
O6    5    0.737122    0.442819    0.136761    11.00000    0.08712    0.08607 =
         0.03179   -0.01894    0.02253   -0.04438

AFIX   6
O7    5    0.481839    0.272061    0.396750    11.00000    0.07407    0.06732 =
         0.05286    0.00173    0.00454   -0.00652
H7A   2    0.494348    0.234570    0.381630    11.00000   -1.50000
H7B   2    0.507529    0.269251    0.423520    11.00000   -1.50000
AFIX   6

O8    5    0.662825    0.658375    0.195358    11.00000    0.06116    0.10337 =
         0.10471    0.00127   -0.00145    0.02376
H8A   2    0.604397    0.642033    0.193074    11.00000   -1.50000
H8B   2    0.683188    0.670931    0.168739    11.00000   -1.50000
AFIX   6

O9    5    0.725298    0.245383    0.252549    11.00000    0.08642    0.11102 =
         0.08173   -0.03495    0.01626   -0.04486
H9A   2    0.757068    0.213553    0.238158    11.00000   -1.50000
H9B   2    0.684901    0.226383    0.271290    11.00000   -1.50000
AFIX   0

N1    4    0.735360    0.518426    0.403011    11.00000    0.02248    0.01669 =
         0.02487   -0.00051   -0.00029   -0.00047
N2    4    0.722445    0.387687    0.376827    11.00000    0.02219    0.01556 =
         0.02735   -0.00154    0.00115   -0.00182
N3    4    0.558614    0.563301    0.343567    11.00000    0.02221    0.01828 =
         0.02481   -0.00236   -0.00474   -0.00269
N4    4    0.534068    0.467079    0.409197    11.00000    0.02458    0.01806 =
         0.02715   -0.00238    0.00013   -0.00289
N5    4    0.555966    0.419430    0.307957    11.00000    0.02514    0.01993 =
         0.02730   -0.00152    0.00045   -0.00069
N6    4    0.726820    0.487053    0.300216    11.00000    0.02591    0.01751 =
         0.02947   -0.00127    0.00135   -0.00128
C1    1    0.735991    0.586812    0.415429    11.00000    0.02587    0.01624 =
         0.02786    0.00040   -0.00141    0.00005
AFIX  43
H1A   2    0.687884    0.616396    0.403087    11.00000   -1.20000
AFIX   0
C2    1    0.804470    0.615155    0.445554    11.00000    0.03022    0.01630 =
         0.02988   -0.00179   -0.00256   -0.00048
AFIX  43
H2A   2    0.802697    0.662792    0.453100    11.00000   -1.20000
AFIX   0
C3    1    0.876086    0.571274    0.464404    11.00000    0.02789    0.01884 =
         0.02638   -0.00175   -0.00413   -0.00251
C4    1    0.875130    0.499677    0.452586    11.00000    0.02677    0.01703 =
         0.03290    0.00024   -0.00286    0.00034
AFIX  43
H4    2    0.921439    0.468933    0.465211    11.00000   -1.20000
AFIX   0
C5    1    0.804655    0.475412    0.422005    11.00000    0.02301    0.01530 =
         0.02753   -0.00090    0.00015    0.00011
C6    1    0.796638    0.400467    0.407016    11.00000    0.02444    0.01662 =
         0.02888   -0.00237    0.00144   -0.00131
C7    1    0.860457    0.348136    0.421534    11.00000    0.02737    0.01826 =
         0.03561   -0.00192   -0.00555   -0.00135
AFIX  43
H7    2    0.911250    0.358555    0.442164    11.00000   -1.20000
AFIX   0
C8    1    0.848318    0.279445    0.405065    11.00000    0.02866    0.01658 =
         0.03555    0.00007    0.00008    0.00051
C9    1    0.773933    0.267333    0.373327    11.00000    0.03298    0.01747 =
         0.03456   -0.00612   -0.00136   -0.00164
AFIX  43
H9    2    0.765367    0.222651    0.360698    11.00000   -1.20000
AFIX   0
C10   1    0.712759    0.321472    0.360514    11.00000    0.02912    0.01902 =
         0.03078   -0.00421   -0.00352   -0.00256
AFIX  43
H10   2    0.662148    0.312109    0.339569    11.00000   -1.20000
AFIX   0
C11   1    0.481688    0.573384    0.373339    11.00000    0.02216    0.02115 =
         0.02599   -0.00208   -0.00239   -0.00212
C12   1    0.572760    0.610848    0.309659    11.00000    0.02982    0.02280 =
         0.02818    0.00042   -0.00224   -0.00258
AFIX  43
H12   2    0.624989    0.604439    0.289109    11.00000   -1.20000
AFIX   0
C13   1    0.511144    0.669905    0.304288    11.00000    0.03709    0.02386 =
         0.03237    0.00288   -0.00436    0.00040
AFIX  43
H13   2    0.523054    0.701832    0.280476    11.00000   -1.20000
AFIX   0
C14   1    0.434250    0.680524    0.333751    11.00000    0.03411    0.02300 =
         0.03899    0.00389   -0.00564    0.00418
AFIX  43
H14   2    0.393266    0.719536    0.330283    11.00000   -1.20000
AFIX   0
C15   1    0.417400    0.631613    0.369664    11.00000    0.02653    0.02476 =
         0.03563   -0.00113   -0.00398    0.00126
C16   1    0.338073    0.636953    0.402189    11.00000    0.02738    0.03036 =
         0.04964    0.00189    0.00258    0.00620
C17   1    0.217177    0.705706    0.438260    11.00000    0.04830    0.05080 =
         0.08431    0.01253    0.02411    0.02068
AFIX  23
H17A  2    0.166337    0.740411    0.431787    11.00000   -1.20000
H17B  2    0.257854    0.723177    0.463460    11.00000   -1.20000
AFIX   0
C18   1    0.170591    0.637483    0.451762    11.00000    0.03931    0.06322 =
         0.07881    0.01454    0.02267    0.01862
AFIX  23
H18A  2    0.125013    0.645194    0.477227    11.00000   -1.20000
H18B  2    0.133386    0.618752    0.425789    11.00000   -1.20000
AFIX   0
C19   1    0.323244    0.586256    0.435071    11.00000    0.02673    0.03574 =
         0.04381    0.00020    0.00880    0.00323
C20   1    0.388766    0.527617    0.439591    11.00000    0.02611    0.02774 =
         0.03474   -0.00173    0.00349   -0.00260
C21   1    0.378378    0.474843    0.473536    11.00000    0.03199    0.03243 =
         0.03610   -0.00116    0.00806   -0.00580
AFIX  43
H21   2    0.326715    0.476587    0.494788    11.00000   -1.20000
AFIX   0
C22   1    0.445802    0.420744    0.474746    11.00000    0.03857    0.02849 =
         0.03156    0.00310    0.00610   -0.00542
AFIX  43
H22   2    0.440096    0.385676    0.497108    11.00000   -1.20000
AFIX   0
C23   1    0.523227    0.418096    0.442436    11.00000    0.03194    0.02315 =
         0.02941    0.00063    0.00074   -0.00339
AFIX  43
H23   2    0.568490    0.381271    0.444072    11.00000   -1.20000
AFIX   0
C24   1    0.467671    0.521715    0.408392    11.00000    0.02330    0.02177 =
         0.02820   -0.00253   -0.00091   -0.00386
C25   1    0.595977    0.423131    0.264897    11.00000    0.02624    0.01894 =
         0.02782   -0.00172   -0.00176   -0.00009
C26   1    0.472365    0.382612    0.313312    11.00000    0.02616    0.02877 =
         0.03455   -0.00404    0.00019   -0.00683
AFIX  43
H26   2    0.444600    0.379038    0.342709    11.00000   -1.20000
AFIX   0
C27   1    0.425401    0.349318    0.276069    11.00000    0.02968    0.03041 =
         0.04340   -0.00536   -0.00410   -0.00695
AFIX  43
H27   2    0.367614    0.323818    0.281027    11.00000   -1.20000
AFIX   0
C28   1    0.463951    0.354100    0.232605    11.00000    0.03695    0.02799 =
         0.03727   -0.00769   -0.00883   -0.00261
AFIX  43
H28   2    0.431847    0.333104    0.207664    11.00000   -1.20000
AFIX   0
C29   1    0.552526    0.391004    0.225864    11.00000    0.03755    0.02411 =
         0.03065   -0.00447   -0.00496   -0.00046
C30   1    0.601917    0.397591    0.182242    11.00000    0.05023    0.03362 =
         0.02934   -0.00715   -0.00266   -0.00531
C31   1    0.617942    0.365607    0.105295    11.00000    0.08436    0.09026 =
         0.03209   -0.02015    0.00794   -0.02754
PART 2
AFIX  23
H31C  2    0.608404    0.321557    0.088827   -21.00000   -1.20000
H31D  2    0.590571    0.402530    0.085899   -21.00000   -1.20000
AFIX  23
PART 0
PART 1
H31A  2    0.667196    0.328551    0.107246    21.00000   -1.20000
H31B  2    0.575686    0.354696    0.079089    21.00000   -1.20000
AFIX   0
PART 0
PART 2
C32A  1    0.720230    0.377270    0.107994   -21.00000    0.07532    0.05539 =
         0.03690   -0.01449    0.01154   -0.01314
AFIX  23
H32A  2    0.747523    0.383599    0.077181   -21.00000   -1.20000
H32B  2    0.752534    0.337146    0.122309   -21.00000   -1.20000
AFIX   0
PART 0
PART 1
C32   1    0.667413    0.429069    0.095478    21.00000    0.06929    0.06577 =
         0.02624   -0.01193    0.00221   -0.01507
AFIX  23
H32C  2    0.620419    0.467371    0.092166    21.00000   -1.20000
H32D  2    0.704930    0.424903    0.066951    21.00000   -1.20000
AFIX   0
PART 0
C33   1    0.687830    0.435134    0.177893    11.00000    0.05727    0.04150 =
         0.02891   -0.00658    0.00847   -0.01090
C34   1    0.732745    0.467964    0.217259    11.00000    0.04342    0.02544 =
         0.02950   -0.00284    0.00588   -0.00248
C35   1    0.820837    0.506957    0.215190    11.00000    0.04993    0.03162 =
         0.03801   -0.00184    0.01889   -0.00917
AFIX  43
H35   2    0.852177    0.514546    0.186933    11.00000   -1.20000
AFIX   0
C36   1    0.859986    0.533603    0.255086    11.00000    0.03604    0.02920 =
         0.04397   -0.00174    0.01408   -0.00907
AFIX  43
H36   2    0.918517    0.559315    0.254140    11.00000   -1.20000
AFIX   0
C37   1    0.812435    0.522343    0.297148    11.00000    0.02885    0.02581 =
         0.03503   -0.00219    0.00378   -0.00602
AFIX  43
H37   2    0.841021    0.539906    0.324096    11.00000   -1.20000
AFIX   0
C38   1    0.687315    0.460194    0.260527    11.00000    0.02933    0.01911 =
         0.02686   -0.00148    0.00275    0.00038
HKLF 4


REM  jlg11-qu_a.res in Pbca
REM wR2 = 0.1392, GooF = S = 1.038, Restrained GooF = 1.038 for all data
REM R1 = 0.0478 for 8573 Fo > 4sig(Fo) and 0.0668 for all 11227 data
REM 526 parameters refined using 0 restraints

END

WGHT      0.0724     10.9012

REM Instructions for potential hydrogen bonds
EQIV $2 -x+2, -y+1, -z+1
HTAB O1 Cl1_$2
HTAB O2 Cl1
EQIV $3 -x+3/2, y+1/2, z
HTAB C1 O2_$3
HTAB C1 N3
HTAB C2 Cl1_$2
HTAB C4 O1_$2
HTAB C10 Cl2
HTAB C10 N5
HTAB C12 N6
EQIV $4 -x+1/2, y+1/2, z
HTAB C17 O7_$4
HTAB C17 Cl1_$3
EQIV $5 x-1/2, -y+1/2, -z+1
HTAB C22 Cl1_$5
HTAB C26 O7
EQIV $6 x-1/2, y, -z+1/2
HTAB C27 O9_$6
HTAB C31 Cl1_$6
EQIV $7 -x+1, y-1/2, -z+1/2
HTAB C31 O3_$7
HTAB C31 Cl1_$6
EQIV $8 -x+3/2, -y+1, z-1/2
HTAB C31 O1_$8
HTAB C36 Cl2_$3
HTAB C37 Cl2_$3

REM Highest difference peak  1.614,  deepest hole -1.256,  1-sigma level  0.105
Q1    1   0.5338  0.5550  0.1357  11.00000  0.05    1.61
Q2    1   1.1010  0.2544  0.4808  11.00000  0.05    0.76
Q3    1   0.6891  0.4730  0.3654  11.00000  0.05    0.72
Q4    1   0.6603  0.4968  0.3429  11.00000  0.05    0.52
Q5    1   0.5780  0.4783  0.3634  11.00000  0.05    0.51
Q6    1   0.7752  0.3991  0.3805  11.00000  0.05    0.46
Q7    1   0.6211  0.1993  0.2972  11.00000  0.05    0.46
Q8    1   0.7147  0.2611  0.2416  11.00000  0.05    0.45
Q9    1   0.6428  0.4294  0.2605  11.00000  0.05    0.45
Q10   1   0.4289  0.5217  0.4210  11.00000  0.05    0.44
Q11   1   0.3992  0.5008  0.4596  11.00000  0.05    0.44
Q12   1   0.5616  0.4428  0.3188  11.00000  0.05    0.41
Q13   1   1.0150  0.2460  0.5225  11.00000  0.05    0.41
Q14   1   0.7660  0.2979  0.3630  11.00000  0.05    0.39
Q15   1   0.6709  0.2357  0.2621  11.00000  0.05    0.38
Q16   1   0.5257  0.5725  0.3599  11.00000  0.05    0.38
Q17   1   0.5816  0.4023  0.2421  11.00000  0.05    0.37
Q18   1   0.6614  0.3994  0.1798  11.00000  0.05    0.37
Q19   1   0.4937  0.3791  0.2220  11.00000  0.05    0.36
Q20   1   0.5004  0.1764  0.3382  11.00000  0.05    0.36
;
_shelx_res_checksum                6031
_shelx_hkl_file
;
   0   0  -5   -0.61    0.92
   0   0  -7    3.27    1.44
   0   0  -8  342.59    9.13
   0   0   8  342.25    8.79
   0   0  -9   -0.42    1.65
   0   0   9    0.03    1.13
   0   0 -10   56.62    2.78
   0   0  10   59.10    2.26
   0   0 -11   15.65    2.09
   0   0  11    9.54    1.38
   0   0 -12  203.90    6.27
   0   0  12  200.84    5.74
   0   0 -13   56.21    3.20
   0   0  13   47.93    2.38
   0   0  14 1204.10   29.48
   0   0 -14 1169.53   29.98
   0   0 -15   12.70    2.40
   0   0  15   11.44    1.61
   0   0 -16   37.08    2.89
   0   0  16   40.18    2.20
   0   0  17    2.78    1.62
   0   0  17    1.04    2.16
   0   0 -17    1.89    2.43
   0   0  18 2008.05   49.28
   0   0 -18 1999.25   49.98
   0   0  18 2013.97   49.83
   0   0  19    3.11    1.81
   0   0  19    3.10    2.29
   0   0 -19    5.52    2.79
   0   0  20 1338.08   33.18
   0   0 -20 1342.55   34.03
   0   0  20 1308.42   33.77
   0   0 -21    5.02    3.08
   0   0  21    1.30    2.59
   0   0 -22 2485.69   60.21
   0   0  22 2349.15   59.92
   0   0 -23    3.49    3.21
   0   0  23   -0.41    2.69
   0   0  24  621.21   17.32
   0   0  25    4.28    2.52
   0   0  26   53.60    3.91
   0   0  27    2.44    2.89
   0   0  28  350.18   11.23
   0   0  29    1.04    2.97
   0   0  30   14.93    3.27
   0   0  31    5.90    3.18
   0   0  32    8.96    3.47
   0   0  33    4.44    3.55
   0   0  34  166.37    7.43
   0   0  35   -2.50    3.83
   0   0  35    2.93    3.72
   0   0  36   96.66    5.91
   0   0  36   75.66    5.64
   0   0  37    8.82    3.85
   0   0  37   -4.10    4.09
   0   0  38   31.21    4.63
   0   0  38   28.65    4.74
   0   0  39    5.09    3.91
   0   0  40    5.32    3.98
   0   1  -3    0.94    0.86
   0  -1   3   -0.23    0.54
   0   1  -3    0.60    0.60
   0   1  -4    0.54    0.74
   0   1  -4    0.17    1.01
   0   1  -5    0.48    0.91
   0   1  -5   -0.88    1.18
   0   1  -6   -0.03    1.28
   0   1   7    1.74    0.70
   0  -1  -7    1.15    1.45
   0   1  -7   -0.56    1.44
   0  -1   8    2.31    1.32
   0   1   8    0.94    0.82
   0   1  -8    0.83    1.52
   0  -1  -8    0.11    1.51
   0   1   9    1.01    0.91
   0  -1   9    0.69    1.35
   0  -1   9   -0.19    1.28
   0  -1  -9    1.10    1.60
   0   1  -9    1.40    1.69
   0   1  10    0.52    0.94
   0  -1  10   -0.04    1.41
   0  -1  10    1.81    1.37
   0  -1 -10    0.23    1.75
   0   1 -10   -0.19    1.74
   0  -1  11   -0.13    1.39
   0   1  11    0.10    1.02
   0  -1  11    0.84    1.42
   0   1 -11   -0.62    1.75
   0  -1 -11   -0.62    1.75
   0  -1  12    0.82    1.42
   0   1  12   -0.41    1.04
   0  -1  12   -0.36    1.52
   0   1 -12   -0.22    1.92
   0  -1 -12   -0.39    1.84
   0  -1  13   -0.49    1.42
   0   1  13    0.54    1.10
   0  -1  13    0.50    1.47
   0  -1 -13    1.34    1.91
   0   1 -13   -0.97    1.95
   0  -1  14    0.72    1.49
   0   1  14    0.66    1.17
   0  -1  14    0.24    1.61
   0  -1 -14    1.76    1.91
   0   1 -14    0.72    2.03
   0  -1  15   -0.11    1.57
   0   1  15   -0.86    1.22
   0  -1  15   -0.58    1.59
   0   1 -15    0.14    2.12
   0  -1 -15   -1.26    2.06
   0  -1  16    0.68    1.51
   0   1  16   -0.11    1.24
   0  -1  16    0.28    1.63
   0  -1 -16   -0.52    1.98
   0   1 -16    1.41    2.13
   0  -1  17    0.96    1.60
   0  -1  17    1.56    1.79
   0   1 -17    1.73    2.29
   0  -1  18    0.94    1.72
   0  -1  18   -1.73    1.94
   0   1 -18   -0.75    2.23
   0  -1  19   -1.31    1.81
   0  -1  19    2.42    1.92
   0   1 -19   -0.52    2.48
   0  -1  20   -0.79    1.98
   0   1 -20   -2.21    2.57
   0  -1  20   -0.07    1.78
   0  -1  21    0.74    2.13
   0   1 -21   -0.77    2.78
   0  -1  21   -3.28    1.98
   0  -1  22   -0.58    2.25
   0   1 -22   -0.71    2.90
   0  -1  22   -1.69    2.02
   0  -1  23    1.22    2.35
   0   1  23   -3.15    2.54
   0   1 -23   -0.32    2.96
   0  -1  23    0.83    2.11
   0  -1  24    0.43    2.56
   0   1  24    0.44    2.46
   0   1  25   -0.34    2.58
   0  -1  25   -0.11    2.50
   0   1  26    1.06    2.62
   0  -1  26    1.76    2.60
   0   1  27   -0.62    2.74
   0  -1  27    1.34    2.67
   0   1  28   -1.54    2.81
   0  -1  28   -1.64    2.89
   0   1  29    1.33    3.00
   0  -1  29   -3.91    3.02
   0   1  30   -6.47    3.25
   0  -1  30    4.17    3.05
   0   1  31    2.13    3.01
   0  -1  31    1.95    3.08
   0   1  32    1.45    3.36
   0  -1  32   -2.45    3.38
   0  -1  33   -0.89    3.43
   0   1  33   -3.01    3.44
   0  -1  33   -7.76    3.84
   0  -1  34    4.72    3.58
   0   1  34   -0.46    3.67
   0  -1  34    5.25    3.83
   0  -1  35   -0.78    3.53
   0   1  35    0.32    3.47
   0  -1  35   -2.91    3.92
   0  -1  36   -0.64    3.57
   0   1  36   -0.16    3.60
   0   1  36   -0.14    3.75
   0  -1  36    0.94    3.87
   0  -1  37    3.11    3.80
   0   1  37    2.47    3.70
   0  -1  37   -0.32    4.11
   0   1  37   -0.72    3.85
   0   1  38   -3.19    3.74
   0  -1  38    0.97    4.00
   0   1  38   -7.78    4.00
   0   1  39    5.97    4.06
   0  -1  39   -0.49    4.24
   0   1  40   -0.35    3.80
   0   1  41   -0.70    4.11
   0  -2   0 9999.00  224.42
   0   2   0 8623.83  224.46
   0  -2   1 1037.03   13.90
   0   2  -1 1104.42   14.06
   0  -2   2  452.83   11.51
   0   2  -2  454.96   11.48
   0  -2   2  470.76   11.55
   0   2  -2  468.69   11.60
   0  -2   3  319.51    8.02
   0   2  -3  314.59    8.12
   0  -2   3  299.23    8.05
   0  -2  -4 1074.87   26.86
   0  -2   4 1067.63   27.09
   0  -2  -5  666.02   17.26
   0   2  -5  709.52   17.39
   0   2  -5  701.09   17.42
   0   2  -6   81.40    3.10
   0   2  -6   79.73    2.66
   0   2  -6   78.71    2.75
   0  -2  -6   77.39    2.43
   0   2  -7 3059.56   75.18
   0   2  -7 3094.63   75.23
   0  -2   7 3164.74   74.91
   0  -2  -7 3089.89   74.89
   0   2  -8    8.38    1.44
   0   2  -8    6.77    1.70
   0  -2  -8    4.42    0.91
   0  -2   8    4.94    0.89
   0  -2   9  893.96   21.63
   0  -2   9  841.45   21.50
   0  -2  -9  838.60   20.99
   0  -2   9  861.56   21.01
   0   2  -9  894.69   21.61
   0  -2  10 3099.62   74.92
   0  -2 -10 2978.58   74.90
   0  -2  10 3233.64   75.52
   0   2 -10 3206.40   75.61
   0  -2  10 3296.13   75.64
   0  -2 -11   36.30    1.41
   0  -2  11   39.28    1.41
   0  -2  11   35.63    2.20
   0   2 -11   37.95    2.51
   0  -2  11   34.38    2.29
   0  -2 -12 1384.33   34.17
   0  -2  12 1428.62   34.19
   0   2 -12 1389.46   35.12
   0  -2  12 1440.37   35.03
   0  -2  12 1455.20   35.07
   0  -2  13  253.38    5.86
   0  -2  13  234.44    6.88
   0  -2  13  242.65    6.92
   0   2 -13  241.66    7.05
   0  -2  14 1222.45   31.33
   0   2 -14 1252.86   31.49
   0  -2  14 1282.02   31.38
   0  -2  15  672.33   17.82
   0   2 -15  688.46   17.96
   0  -2  15  685.84   17.76
   0  -2  16  756.33   20.20
   0   2 -16  788.14   20.38
   0  -2  16  793.98   20.16
   0  -2  17   29.16    2.61
   0  -2  17   31.95    2.51
   0   2 -17   26.96    2.89
   0   2 -18 2238.41   56.73
   0  -2  18 2285.16   56.63
   0  -2  18 2339.48   56.48
   0  -2  19   55.46    3.14
   0   2 -19   58.70    3.68
   0  -2  19   55.03    3.30
   0  -2  20  239.27    7.40
   0   2 -20  227.17    7.81
   0  -2  20  237.46    7.60
   0  -2  21  102.11    4.26
   0   2 -21   99.29    4.78
   0  -2  21   93.23    4.41
   0  -2  22  149.14    5.51
   0   2 -22  149.37    6.12
   0  -2  22  143.55    5.77
   0  -2  23  407.60   11.78
   0   2 -23  425.81   12.40
   0  -2  23  393.46   12.08
   0  -2  24  483.87   13.56
   0  -2  24  473.14   13.90
   0  -2  25  196.77    6.69
   0  -2  25  177.95    7.01
   0  -2  26  168.04    6.65
   0   2  26  163.11    6.73
   0  -2  27   72.50    4.53
   0   2  27   72.51    4.57
   0  -2  28   92.77    5.06
   0   2  28   87.11    5.11
   0  -2  29   36.45    3.91
   0   2  29   30.80    3.75
   0  -2  30   33.91    3.77
   0   2  30   27.46    3.69
   0  -2  31    2.33    3.52
   0  -2  31    4.53    3.43
   0   2  31    1.30    3.37
   0  -2  32  131.76    6.82
   0  -2  32  134.02    6.72
   0   2  32  154.56    6.90
   0  -2  33  130.40    6.90
   0  -2  33  134.76    6.81
   0   2  33  129.58    6.74
   0  -2  34  110.10    6.45
   0   2  34  107.17    6.22
   0  -2  35    3.68    4.04
   0   2  35    0.32    3.78
   0   2  36   20.90    4.34
   0  -2  36   25.95    4.66
   0   2  37    7.90    4.08
   0   2  37   10.07    3.89
   0  -2  37   13.61    4.56
   0  -2  38  127.38    7.20
   0   2  38  126.98    7.16
   0  -2  39   11.08    4.66
   0   2  39    9.82    4.20
   0   2  40   24.32    4.75
   0   2  41   19.11    4.70
   0   2  42   76.35    6.43
   0   3   0   -0.04    1.00
   0  -3   0    0.87    0.96
   0  -3   1   -0.23    1.01
   0   3  -1    0.93    1.07
   0   3   1    0.06    0.98
   0  -3   1    0.28    1.03
   0  -3  -1    0.41    0.87
   0   3  -1   -0.57    1.26
   0  -3   2    1.76    1.17
   0   3  -2    2.17    1.14
   0  -3  -2    1.39    0.87
   0   3  -2    1.85    1.37
   0  -3   2    1.12    1.09
   0  -3  -3    0.72    1.04
   0   3  -3   -0.69    1.22
   0   3  -3    0.76    0.81
   0  -3   3    1.29    1.19
   0  -3  -3    0.23    0.81
   0   3  -3    0.04    1.53
   0  -3   3    0.45    1.26
   0  -3  -4   -0.08    1.02
   0   3  -4    0.42    0.98
   0  -3   4    1.16    1.32
   0  -3   4    0.79    1.30
   0   3  -4    0.87    1.61
   0  -3  -5    0.06    1.10
   0  -3   5   -0.54    1.36
   0   3  -5   -0.91    1.11
   0   3  -5   -2.97    1.79
   0  -3   5    0.12    1.39
   0  -3  -6    0.67    1.08
   0   3  -6   -0.52    1.24
   0   3  -7    0.80    1.43
   0  -3  -7    1.09    1.13
   0  -3   7    0.48    1.12
   0   3  -7    0.71    1.38
   0   3  -8    0.87    1.55
   0   3  -8    1.19    1.41
   0  -3   8    0.51    1.11
   0  -3  -8    0.56    1.11
   0  -3   9   -0.11    1.05
   0  -3  -9   -0.87    1.05
   0   3  -9    1.32    1.66
   0   3  -9    0.04    1.44
   0   3 -10    2.19    1.53
   0   3 -10    2.50    1.72
   0  -3 -10    1.15    1.08
   0  -3  10    0.81    1.05
   0  -3  10    2.63    1.67
   0   3 -11   -0.67    1.51
   0  -3  11    0.78    1.68
   0   3 -11   -0.57    1.77
   0  -3 -11   -0.70    0.95
   0  -3  11    0.53    1.00
   0  -3  12   -1.26    1.76
   0  -3  12    0.26    0.97
   0  -3 -12    1.12    0.94
   0   3 -12    0.51    1.76
   0  -3  12   -0.06    1.45
   0  -3  13    0.53    1.81
   0  -3 -13    0.92    0.95
   0  -3  13   -0.05    0.93
   0   3 -13   -0.55    1.93
   0  -3  13    0.60    1.57
   0  -3  14   -1.11    1.85
   0  -3  14    0.26    0.89
   0  -3 -14   -0.41    0.90
   0   3 -14   -1.50    2.09
   0  -3  14    0.51    1.54
   0  -3  15   -0.94    1.83
   0  -3  15   -0.48    1.68
   0   3 -15   -1.53    2.06
   0  -3 -15    0.71    0.86
   0  -3  15    0.21    0.86
   0   3 -16    1.41    2.02
   0  -3  16    1.46    1.71
   0  -3 -16    0.61    0.80
   0  -3  16    0.13    0.79
   0  -3  16   -0.08    1.83
   0  -3  17    0.31    1.83
   0  -3  17    0.31    1.90
   0   3 -17   -0.86    2.21
   0  -3  18   -0.16    1.82
   0  -3  18   -3.09    2.12
   0   3 -18    0.66    2.42
   0   3 -19   -0.35    2.31
   0  -3  19   -0.52    1.91
   0  -3  19   -0.17    1.96
   0   3 -20   -1.19    2.61
   0  -3  20    3.75    2.08
   0  -3  20   -4.70    2.25
   0   3 -21   -1.45    2.75
   0  -3 -21    0.58    2.72
   0  -3  21   -1.06    2.21
   0  -3  21    0.09    2.17
   0  -3 -22    0.30    2.85
   0   3 -22   -1.01    2.75
   0  -3  22    2.93    2.30
   0  -3  22   -1.76    2.28
   0   3 -23   -0.95    2.94
   0  -3 -23   -3.06    3.05
   0  -3  23    1.80    2.44
   0  -3  23    1.24    2.29
   0  -3  24    1.76    2.33
   0  -3  24    3.56    2.61
   0  -3  25   -1.86    2.75
   0  -3  25   -0.31    2.46
   0  -3  26   -0.93    2.43
   0  -3  26   -0.85    2.74
   0  -3  27    2.89    2.79
   0  -3  27    0.21    2.60
   0  -3  28    0.13    2.83
   0   3  29   -3.07    3.20
   0  -3  29   -2.01    3.33
   0   3  30    1.44    3.13
   0  -3  30    6.21    3.55
   0   3  31    4.15    3.32
   0  -3  31   -6.24    3.82
   0   3  32    2.59    3.47
   0  -3  32   -0.63    3.84
   0   3  33    4.40    3.52
   0  -3  33    0.48    3.87
   0   3  34    2.75    3.76
   0  -3  34    2.46    4.01
   0   3  35    4.63    3.85
   0  -3  35   -5.85    4.21
   0   3  36   -2.53    3.92
   0  -3  36    0.17    4.15
   0   3  37   -4.10    3.88
   0  -3  37   -6.56    4.45
   0  -3  38    0.88    4.39
   0   3  38    0.87    3.92
   0  -3  39    2.14    4.50
   0   3  39    3.73    4.02
   0  -3  40   -1.08    4.52
   0   3  40   -0.18    4.17
   0   3  41    5.38    4.20
   0   3  42   -2.17    4.24
   0  -4   0  777.50   19.83
   0   4   0  814.32   19.78
   0   4   1 5381.27  134.33
   0  -4   1 5672.32  134.55
   0  -4  -1 5555.93  134.41
   0  -4  -1 5835.65  134.58
   0  -4   1 5582.36  134.56
   0   4  -1 5556.23  134.43
   0  -4   2  139.94    4.18
   0   4   2  142.97    4.04
   0  -4  -2  132.26    3.99
   0  -4   2  138.10    4.30
   0   4  -2  140.43    4.19
   0  -4  -2  136.37    4.20
   0  -4   2  130.58    4.15
   0  -4  -3   80.66    2.99
   0   4  -3   83.55    3.08
   0  -4   3   83.89    3.07
   0  -4   3   80.71    3.09
   0  -4  -3   85.70    2.69
   0  -4  -3   82.39    2.41
   0   4  -3   85.68    2.45
   0  -4  -4   43.16    2.08
   0  -4  -4   44.96    1.67
   0  -4   4   45.37    2.27
   0  -4  -4   38.23    1.71
   0  -4   4   43.22    2.31
   0   4  -4   48.93    1.73
   0  -4  -5 1262.95   31.28
   0  -4   5 1254.46   31.97
   0   4  -5 1321.11   31.43
   0  -4  -5 1271.44   31.39
   0  -4   5 1318.80   31.90
   0  -4  -5 1323.30   31.74
   0  -4  -6   61.00    1.85
   0  -4  -6   55.45    2.26
   0   4  -6   63.51    2.34
   0  -4   6   63.05    2.74
   0  -4  -6   56.52    2.47
   0  -4  -7  797.34   20.22
   0   4  -7  800.04   20.24
   0  -4   7  829.78   20.68
   0  -4   7  827.07   20.36
   0  -4  -7  820.62   20.36
   0   4  -8 2286.37   56.77
   0  -4   8 2307.64   57.05
   0   4  -8 2329.85   56.68
   0  -4  -8 2305.40   56.65
   0  -4   8 2354.97   56.68
   0  -4  -8 2383.02   56.68
   0   4  -9  101.55    3.68
   0   4  -9  107.05    3.73
   0  -4  -9  103.54    3.69
   0  -4   9  104.00    3.47
   0  -4  -9  111.23    3.51
   0   4 -10  150.01    4.78
   0  -4 -10  151.60    4.82
   0   4 -10  150.26    4.81
   0  -4  10  150.21    4.50
   0  -4 -10  150.17    4.48
   0   4 -11   23.03    1.96
   0  -4  11   25.91    2.32
   0  -4 -11   20.71    2.04
   0   4 -11   21.62    2.08
   0  -4  11   25.73    1.64
   0  -4 -11   24.83    1.65
   0   4 -12  279.49    7.99
   0  -4  12  273.32    8.27
   0   4 -12  280.98    8.05
   0  -4 -12  267.36    8.00
   0  -4 -12  281.16    7.52
   0  -4  12  287.13    7.54
   0   4 -13    4.27    1.84
   0   4 -13    1.09    1.92
   0  -4 -13    1.87    1.98
   0  -4  13    1.42    2.03
   0  -4 -13    3.27    1.22
   0  -4  13    1.83    1.19
   0  -4 -14 1804.82   44.70
   0   4 -14 1801.46   44.69
   0   4 -14 1818.25   44.60
   0  -4 -14 1777.80   43.96
   0  -4  14 1803.20   43.98
   0  -4  14 1850.58   44.97
   0  -4  15    0.78    1.11
   0  -4 -15    1.94    1.11
   0  -4 -15   -0.07    2.22
   0   4 -15    1.95    2.14
   0  -4  15    0.57    2.00
   0  -4 -16  179.68    5.03
   0  -4  16  175.75    5.04
   0  -4  16  187.58    6.27
   0  -4 -16  183.42    6.12
   0   4 -16  177.92    6.10
   0  -4  17  418.01   11.98
   0  -4 -17  403.29   10.67
   0  -4  17  429.85   10.72
   0  -4 -17  426.01   11.89
   0   4 -17  428.11   11.91
   0  -4  18  531.54   14.22
   0  -4 -18  500.46   12.71
   0  -4  18  504.59   12.74
   0   4 -18  509.37   14.06
   0  -4 -18  502.15   14.08
   0   4 -19  246.96    8.12
   0  -4 -19  252.34    8.16
   0  -4  19  251.92    8.14
   0  -4 -20  926.25   23.75
   0   4 -20  899.84   23.71
   0  -4  20  877.56   23.68
   0  -4 -21   81.88    4.47
   0   4 -21   84.41    4.40
   0  -4  21   78.00    4.20
   0  -4  22   55.22    3.80
   0  -4 -22   55.18    4.01
   0   4 -22   50.90    3.97
   0  -4  23  672.88   18.99
   0  -4 -23  703.42   19.15
   0   4 -23  713.85   19.19
   0  -4  24    9.24    2.76
   0  -4  25   50.14    3.86
   0  -4  26  119.79    5.58
   0  -4  26  125.97    6.09
   0  -4  27  219.58    7.84
   0  -4  27  203.88    8.35
   0  -4  28  366.42   11.51
   0  -4  28  371.14   12.21
   0  -4  29   41.29    4.59
   0  -4  30    6.05    3.69
   0  -4  31   13.18    4.08
   0   4  32   93.33    5.84
   0  -4  32   93.45    6.16
   0   4  33  220.59    9.13
   0  -4  33  224.97    9.29
   0   4  34   83.21    5.91
   0  -4  34   79.88    6.05
   0   4  35   11.68    4.17
   0  -4  35    4.17    4.35
   0   4  36   54.88    5.21
   0  -4  36   50.09    5.47
   0   4  37   25.98    4.74
   0  -4  37   36.34    5.15
   0   4  38   72.26    5.80
   0  -4  38   70.20    6.15
   0   4  39    4.70    4.09
   0  -4  39   -0.56    4.75
   0   4  40    5.51    4.41
   0  -4  40    2.25    4.83
   0   4  41   49.08    5.68
   0   4  42   88.10    6.83
   0  -5   0    2.92    1.51
   0  -5   0    5.83    1.57
   0   5   0    6.68    1.56
   0  -5  -1    1.00    1.38
   0  -5   1   -0.04    1.50
   0  -5   1   -0.56    1.44
   0  -5  -1    0.37    1.41
   0   5   1    0.35    1.47
   0   5  -1    0.04    1.56
   0   5   2    1.14    1.45
   0  -5   2    0.61    1.40
   0  -5  -2    0.09    1.42
   0  -5  -2   -0.42    1.36
   0  -5   2   -0.34    1.55
   0   5  -2    1.19    1.55
   0   5  -3    5.25    1.68
   0  -5   3    2.76    1.59
   0  -5  -3    3.14    1.45
   0  -5   3    2.77    1.61
   0  -5  -3    2.10    1.26
   0   5   3    2.12    1.43
   0   5  -3    2.98    0.88
   0  -5  -3    2.79    0.80
   0  -5   4   -0.96    1.57
   0  -5   4   -0.16    1.56
   0  -5  -4    0.67    1.16
   0   5  -4   -0.23    1.68
   0  -5  -4    0.09    0.97
   0   5  -4    0.50    1.02
   0  -5  -4    0.23    1.45
   0  -5   5    1.04    1.67
   0  -5  -5   -0.57    1.43
   0  -5  -5   -0.03    1.12
   0  -5  -5    0.69    1.12
   0   5  -5    0.02    1.11
   0  -5   5    0.97    1.62
   0  -5   6    1.78    1.71
   0  -5  -6   -0.11    1.20
   0  -5   6    0.63    1.58
   0   5  -6    0.06    1.30
   0  -5  -6    1.67    1.43
   0  -5  -6    1.89    1.01
   0   5  -7    0.23    1.39
   0  -5   7    2.25    1.68
   0  -5  -7   -0.19    1.33
   0  -5   7   -0.33    1.40
   0  -5  -7    0.09    1.46
   0  -5  -7    0.38    0.84
   0   5  -8    2.21    1.49
   0  -5  -8   -1.59    1.53
   0  -5   8   -0.52    1.77
   0  -5   8   -0.66    1.43
   0  -5  -8   -0.05    1.42
   0  -5  -8   -0.07    0.75
   0   5  -9    0.30    1.58
   0  -5  -9    0.79    1.59
   0  -5   9    2.19    1.69
   0  -5   9    0.24    1.46
   0  -5  -9    1.28    1.45
   0  -5 -10    0.19    1.61
   0   5 -10    0.42    1.66
   0  -5  10    0.72    1.83
   0  -5  10   -0.14    1.36
   0  -5 -10   -0.61    1.35
   0   5 -10    0.27    1.65
   0  -5 -11   -0.10    1.68
   0  -5  11    1.22    2.00
   0   5 -11   -1.40    1.72
   0   5 -11    0.33    1.66
   0  -5 -11    0.74    1.38
   0  -5  11    0.51    1.39
   0  -5 -12    1.74    1.39
   0  -5  12   -2.06    1.43
   0  -5  12    4.59    2.09
   0  -5 -12    0.72    1.79
   0   5 -12    2.03    1.85
   0  -5  12    2.90    2.09
   0   5 -12    0.41    1.73
   0   5 -13   -1.23    1.76
   0  -5 -13    1.38    1.92
   0  -5  13    0.85    2.08
   0   5 -13   -0.73    1.91
   0  -5  13    1.93    1.35
   0  -5 -13   -1.39    1.41
   0  -5  13    1.59    2.02
   0   5 -14   -0.39    1.73
   0  -5 -14   -1.68    2.04
   0  -5  14    2.76    2.05
   0   5 -14   -1.37    2.00
   0  -5  14    0.69    2.00
   0  -5 -14    1.28    1.32
   0  -5  14   -1.28    1.32
   0  -5  15   -1.27    2.08
   0  -5 -15   -0.65    1.35
   0  -5  15   -0.61    1.34
   0   5 -15    0.61    1.81
   0  -5 -15   -1.04    1.99
   0   5 -15    0.07    2.01
   0  -5 -16   -0.66    2.15
   0  -5  16   -0.42    1.29
   0  -5 -16    1.25    1.31
   0   5 -16    2.21    1.91
   0   5 -16   -0.22    2.13
   0  -5  16    0.84    2.04
   0  -5 -17    2.35    2.22
   0   5 -17   -0.63    2.21
   0  -5  17   -3.20    2.17
   0  -5 -17   -0.28    1.29
   0  -5  17    0.12    1.22
   0   5 -18   -0.83    2.38
   0  -5 -18   -1.49    2.32
   0  -5  18    1.00    2.17
   0  -5  18   -1.13    1.26
   0  -5 -18   -0.82    1.28
   0  -5 -19    0.35    2.42
   0   5 -19   -1.40    2.51
   0  -5  19   -1.23    2.35
   0  -5 -19    1.00    1.24
   0  -5  19    0.76    1.19
   0  -5  20   -1.52    2.47
   0  -5  20   -0.23    1.13
   0  -5 -20    0.75    1.15
   0  -5  20    0.74    2.31
   0   5 -20    1.38    2.55
   0  -5 -20    0.46    2.57
   0  -5  21    0.24    2.63
   0  -5  21   -3.14    2.55
   0  -5 -21    3.84    2.67
   0   5 -21   -0.29    2.69
   0  -5  22   -1.88    2.69
   0  -5  22    0.11    2.48
   0  -5 -22    1.91    2.76
   0   5 -22    0.90    2.81
   0  -5  23    0.26    2.80
   0  -5  23    1.94    2.68
   0   5 -23   -2.09    2.88
   0  -5 -23    1.15    2.94
   0  -5  24   -2.84    3.05
   0  -5  24    1.40    2.69
   0  -5  25    0.56    3.10
   0  -5  25   -1.91    2.81
   0  -5  26    7.50    3.41
   0  -5  26    0.86    2.74
   0  -5  27   -3.28    3.29
   0  -5  27   -1.50    2.91
   0  -5  28    1.22    3.50
   0  -5  28   -0.77    2.99
   0  -5  29   -0.63    3.56
   0  -5  29   -4.90    3.14
   0  -5  30    4.85    3.89
   0  -5  30    0.78    3.01
   0  -5  31    0.17    3.76
   0  -5  32   -2.38    4.08
   0  -5  33   -2.95    4.02
   0  -5  34    1.24    4.20
   0   5  34    3.42    3.86
   0  -5  35   -1.99    4.40
   0   5  35   -2.61    3.99
   0  -5  36    0.74    4.30
   0   5  36    1.06    3.99
   0  -5  37   -2.45    4.53
   0   5  37   -0.18    4.06
   0  -5  38   -2.10    4.82
   0   5  38   -7.57    4.47
   0  -5  39   -6.39    4.86
   0   5  39   -2.43    4.25
   0  -5  40   -4.89    5.03
   0   5  40   -4.33    4.40
   0  -5  41   -5.31    5.07
   0   5  41   -1.32    4.41
   0   5  42    8.58    4.75
   0  -6   0   99.58    3.73
   0  -6   0   89.89    3.66
   0   6   0  112.88    3.80
   0  -6   1   38.40    2.39
   0  -6  -1   41.16    2.44
   0   6  -1   42.75    2.40
   0  -6  -1   40.02    2.29
   0  -6   1   41.22    2.43
   0   6   1   40.07    2.27
   0  -6  -2 3901.11   99.09
   0  -6   2 3693.72   99.03
   0   6  -2 4243.96   99.01
   0  -6   2 4037.97   99.17
   0  -6  -2 4334.15   98.94
   0   6   2 4234.40   98.85
   0   6   3  675.97   16.16
   0   6  -3  604.69   16.29
   0  -6  -3  642.48   16.46
   0  -6  -3  637.45   15.47
   0   6  -3  632.24   15.49
   0  -6  -3  599.55   16.06
   0  -6   3  631.80   16.51
   0   6   4 1891.79   44.69
   0  -6   4 1814.68   45.01
   0  -6  -4 1712.98   44.96
   0   6  -4 1765.36   44.91
   0  -6   4 1847.59   45.16
   0  -6  -4 1866.89   44.62
   0   6  -4 1845.36   44.19
   0  -6  -4 1816.85   44.16
   0  -6  -5 1291.16   33.26
   0  -6   5 1368.36   33.39
   0  -6   5 1341.74   33.50
   0  -6  -5 1310.08   32.79
   0  -6  -5 1338.96   32.53
   0   6  -5 1357.26   32.58
   0  -6  -6   31.84    2.26
   0  -6   6   38.33    2.48
   0  -6  -6   36.16    1.82
   0  -6   6   34.76    2.50
   0   6  -6   35.45    1.83
   0  -6  -6   37.82    1.81
   0  -6   7   46.28    2.59
   0  -6  -7   45.11    2.55
   0  -6   7   46.18    2.77
   0  -6   7   45.99    2.85
   0  -6  -7   51.31    1.95
   0   6  -7   45.38    2.18
   0  -6  -7   48.77    2.14
   0  -6   8  868.15   21.98
   0   6  -8  869.29   21.57
   0  -6  -8  858.79   21.52
   0  -6   8  908.00   22.33
   0  -6  -8  873.03   21.20
   0  -6  -9 1822.41   45.58
   0  -6  -9 1909.54   46.12
   0   6  -9 1923.87   46.16
   0  -6   9 1988.99   46.88
   0  -6  -9 1918.24   46.46
   0  -6   9 1884.21   46.44
   0   6 -10  244.90    7.17
   0  -6 -10  253.56    7.15
   0  -6  10  254.76    7.81
   0  -6  10  250.08    7.33
   0  -6 -10  254.14    7.34
   0   6 -11    2.20    1.78
   0  -6  11    1.41    1.64
   0  -6 -11    2.38    1.69
   0   6 -11    3.47    1.78
   0  -6  11    3.28    2.09
   0  -6 -11    1.77    1.70
   0   6 -12  551.55   14.69
   0  -6  12  574.90   15.30
   0   6 -12  555.64   14.57
   0  -6 -12  555.53   14.55
   0  -6  12  544.73   14.51
   0  -6 -12  542.09   14.52
   0  -6  13  888.70   22.47
   0  -6 -13  879.51   22.47
   0  -6  13  866.98   23.28
   0   6 -13  883.85   22.70
   0  -6  13  941.47   23.37
   0   6 -13  872.98   22.63
   0  -6 -13  886.18   22.61
   0  -6 -14  283.96    8.00
   0   6 -14  269.18    7.98
   0  -6 -14  264.96    7.63
   0  -6  14  267.60    8.49
   0  -6  14  248.04    7.57
   0   6 -14  265.15    7.96
   0  -6  14  275.89    8.63
   0  -6  15  733.60   19.31
   0   6 -15  712.00   18.63
   0  -6 -15  725.90   18.63
   0  -6 -15  682.59   18.19
   0  -6  15  686.14   18.19
   0   6 -15  723.34   18.67
   0  -6  15  744.69   19.28
   0  -6  16  607.73   16.66
   0  -6 -16  608.76   15.99
   0   6 -16  609.25   16.00
   0  -6  16  572.65   15.41
   0  -6 -16  573.65   15.41
   0   6 -16  607.33   15.98
   0  -6  16  621.21   16.63
   0  -6  17  371.72   11.28
   0   6 -17  378.18   10.73
   0  -6 -17  375.90   10.71
   0  -6 -17  359.28    9.99
   0  -6  17  360.76   10.00
   0   6 -17  378.02   10.65
   0  -6  17  379.99   11.28
   0  -6  18  326.66   10.47
   0   6 -18  335.40    9.90
   0  -6 -18  326.85    9.84
   0  -6  18  327.00    9.01
   0  -6 -18  323.58    9.02
   0   6 -18  342.78    9.81
   0  -6  18  322.08   10.28
   0   6 -19  923.81   23.53
   0  -6 -19  890.56   23.49
   0  -6 -19  883.11   22.56
   0  -6  19  892.47   22.56
   0  -6  19  906.63   24.17
   0  -6  19  906.02   23.96
   0  -6 -20   65.75    4.02
   0   6 -20   66.00    3.99
   0  -6  20   66.21    4.09
   0  -6  20   57.62    4.10
   0  -6  20   62.76    2.67
   0  -6 -20   62.81    2.71
   0  -6  21   16.80    3.28
   0  -6  21   17.87    1.70
   0  -6 -21   18.96    1.74
   0  -6  21   19.49    3.10
   0  -6 -21   22.88    3.21
   0   6 -21   15.71    3.14
   0  -6  22    0.40    3.24
   0  -6  22   -3.25    2.88
   0  -6 -22    1.57    1.40
   0  -6  22   -0.46    1.37
   0  -6 -22    3.09    2.99
   0   6 -22    3.30    3.14
   0  -6  23  427.53   13.35
   0   6 -23  448.29   13.09
   0  -6 -23  451.04   13.10
   0  -6  23  435.96   13.64
   0  -6  24  318.98   10.24
   0  -6  24  294.01   10.49
   0  -6  25    2.32    2.93
   0  -6  25    0.15    3.36
   0  -6  26   95.91    5.35
   0  -6  26   97.37    5.76
   0  -6  27  263.06    9.21
   0  -6  27  244.49    9.54
   0  -6  28  105.28    5.61
   0  -6  28   93.15    5.90
   0  -6  29   71.80    4.99
   0  -6  29   74.32    5.52
   0  -6  30   53.28    4.63
   0  -6  30   47.41    5.17
   0  -6  31   99.56    5.77
   0  -6  31   79.22    6.25
   0  -6  32  372.67   13.10
   0  -6  33  202.15    9.15
   0  -6  34    1.86    4.54
   0  -6  35   18.00    4.85
   0  -6  36   23.54    5.15
   0   6  36   11.01    4.59
   0  -6  37   90.77    7.04
   0   6  37   90.57    6.58
   0  -6  38   68.08    6.59
   0   6  38   82.91    6.28
   0   6  39    5.75    4.35
   0  -6  39    2.01    4.87
   0   6  40    1.36    4.58
   0  -6  40   -1.62    4.91
   0   6  41   68.68    6.35
   0  -6  41   50.84    6.47
   0   6  42   30.47    5.65
   0  -7   0  136.46    4.32
   0  -7   0  111.07    4.11
   0  -7  -1    0.40    1.69
   0  -7   1    1.07    1.66
   0  -7  -1   -1.01    1.63
   0  -7   1    1.19    1.67
   0   7   1    0.70    1.68
   0   7  -1   -0.59    1.76
   0  -7  -2   -0.27    1.61
   0  -7   2   -0.94    1.66
   0   7  -2    0.22    1.83
   0  -7   2   -0.85    1.73
   0  -7  -2   -0.37    1.56
   0   7   2   -0.24    1.74
   0   7  -3    0.74    0.80
   0  -7  -3    0.95    0.71
   0   7   3    2.39    1.65
   0   7  -3    1.27    1.86
   0  -7  -3   -0.61    1.78
   0  -7   3   -0.83    1.93
   0  -7  -3   -1.34    1.61
   0  -7  -4   -0.12    0.88
   0   7  -4    0.15    0.95
   0   7  -4   -1.62    1.81
   0   7   4    2.12    1.69
   0  -7  -4    0.13    1.76
   0  -7   4   -1.37    1.94
   0  -7  -4    0.19    1.51
   0  -7  -5    0.53    1.03
   0   7  -5    0.47    1.05
   0   7  -5    1.62    2.00
   0  -7   5   -0.07    1.77
   0  -7  -5    1.55    1.72
   0  -7   5   -1.14    1.81
   0   7   5    1.73    1.61
   0  -7  -5    0.73    1.34
   0  -7  -6    1.83    1.36
   0  -7   6   -0.22    1.89
   0  -7  -6    0.27    1.70
   0  -7   6    0.71    1.91
   0  -7  -6    0.49    1.15
   0   7  -6   -1.14    1.22
   0   7   6   -0.58    1.57
   0  -7  -7    1.55    1.70
   0  -7   7    1.87    1.87
   0  -7  -7    1.40    1.20
   0  -7   7    3.71    2.00
   0   7  -7    1.95    1.38
   0  -7  -7    2.85    1.33
   0  -7   7    0.46    1.98
   0  -7  -8    0.27    1.77
   0  -7   8    0.74    1.69
   0  -7   8   -1.69    2.01
   0  -7  -8    1.03    1.12
   0  -7   8   -0.95    2.14
   0  -7  -8    0.98    1.39
   0   7  -8   -0.38    1.45
   0  -7  -9   -0.07    1.76
   0  -7   9    0.60    1.62
   0  -7  -9   -0.49    1.49
   0   7  -9   -1.07    1.57
   0  -7   9    1.35    1.96
   0  -7  -9    0.03    1.04
   0  -7 -10   -0.33    0.92
   0   7 -10    0.19    1.63
   0  -7 -10   -0.77    1.57
   0  -7 -10   -0.34    1.70
   0  -7  10    0.80    1.70
   0  -7  10    2.29    2.14
   0  -7 -11   -1.15    1.67
   0   7 -11    0.10    1.67
   0  -7  11    0.09    2.12
   0  -7  11    0.33    1.66
   0  -7 -11   -1.00    1.75
   0   7 -12   -0.28    1.83
   0   7 -12    0.28    1.73
   0  -7 -12    0.82    1.77
   0  -7  12    1.43    2.00
   0  -7  12    5.42    1.77
   0  -7 -12   -0.07    1.75
   0   7 -13    0.35    1.78
   0   7 -13   -3.54    2.08
   0  -7 -13   -2.72    1.90
   0  -7  13    2.00    2.25
   0  -7  13   -1.82    1.69
   0  -7 -13   -1.90    1.77
   0  -7  14    6.81    1.87
   0  -7 -14    6.09    1.81
   0   7 -14    8.95    2.14
   0  -7 -14    5.42    2.12
   0   7 -14    3.73    2.00
   0  -7  14    3.24    2.52
   0  -7  14    8.78    2.54
   0  -7 -15   -1.15    1.70
   0  -7  15    0.89    1.73
   0  -7 -15   -2.12    2.21
   0   7 -15    0.42    2.12
   0   7 -15    0.07    2.02
   0  -7  15   -3.45    2.43
   0  -7  15    0.65    2.48
   0  -7  16    0.75    1.62
   0  -7 -16   -0.32    1.66
   0  -7 -16   -2.76    2.19
   0   7 -16   -2.90    2.26
   0  -7  16   -0.89    2.45
   0   7 -16   -0.85    2.06
   0  -7  16    1.02    2.32
   0  -7  17    1.29    2.57
   0  -7 -17    1.39    2.24
   0   7 -17    0.63    2.32
   0  -7  17    0.73    1.66
   0  -7 -17    1.11    1.63
   0   7 -17   -0.24    2.02
   0  -7  17   -1.96    2.48
   0  -7  18   -1.46    2.59
   0   7 -18   -0.25    2.44
   0  -7 -18   -0.81    2.35
   0  -7  18   -1.43    1.67
   0  -7 -18    0.54    1.67
   0   7 -18   -0.08    2.08
   0  -7  18   -0.83    2.61
   0  -7  19   -1.01    2.73
   0   7 -19   -2.35    2.66
   0  -7 -19    0.69    2.49
   0  -7  19   -0.64    1.60
   0  -7 -19    0.29    1.66
   0   7 -19   -0.96    2.23
   0  -7  19    0.60    2.64
   0  -7 -20   -0.17    1.61
   0  -7  20   -0.73    1.54
   0  -7  20   -2.75    2.78
   0   7 -20    0.46    2.65
   0  -7 -20    0.09    2.62
   0  -7  20   -1.11    2.74
   0  -7  21    1.08    1.55
   0  -7 -21    1.14    1.67
   0  -7  21    3.39    2.98
   0  -7 -21   -1.32    2.76
   0   7 -21    0.48    2.69
   0  -7  21    0.38    2.76
   0  -7  22   -0.76    1.54
   0  -7 -22   -1.12    1.57
   0  -7 -22   -1.38    2.83
   0   7 -22    0.20    2.85
   0  -7  22   -1.04    2.78
   0  -7  22   -3.09    3.15
   0  -7 -23   -1.75    2.98
   0   7 -23   -3.11    3.13
   0  -7  23   -0.57    1.49
   0  -7 -23    2.79    1.61
   0  -7  23   -1.88    3.18
   0  -7  23   -5.83    3.21
   0  -7  24    3.89    3.38
   0  -7  24    7.19    3.34
   0  -7  25    4.47    3.57
   0  -7  25    3.73    3.32
   0  -7  26   -0.63    3.47
   0  -7  26   -0.99    3.16
   0  -7  27   -2.28    3.70
   0  -7  27    1.58    3.27
   0  -7  28   -1.67    3.90
   0  -7  28   -1.62    3.32
   0  -7  29   -4.97    4.11
   0  -7  29   -0.15    3.47
   0  -7  30   -6.34    4.14
   0  -7  30    4.08    3.63
   0  -7  31   -2.17    4.12
   0  -7  31    3.49    3.64
   0  -7  32    3.89    4.37
   0  -7  33   -3.60    4.67
   0  -7  34    0.97    4.38
   0  -7  35    8.86    4.79
   0  -7  36   -1.00    4.84
   0   7  37   -5.15    4.72
   0  -7  37   -3.66    5.07
   0   7  38    4.47    4.57
   0  -7  38    0.21    4.78
   0   7  39    2.15    4.34
   0  -7  39   -3.12    5.16
   0   7  40   -7.10    4.84
   0  -7  40   -3.80    5.15
   0   7  41   -3.19    4.76
   0  -7  41    2.76    5.14
   0   7  42    8.23    4.85
   0  -8   0 1408.67   35.38
   0   8   0 1396.94   35.01
   0  -8   0 1415.59   35.22
   0   8   1  643.94   16.87
   0  -8  -1  616.26   16.86
   0  -8   1  658.62   17.28
   0  -8  -1  669.17   17.28
   0   8  -1  637.59   16.96
   0  -8   1  658.33   17.16
   0  -8  -1  680.18   17.07
   0  -8   2  422.17   12.33
   0  -8  -2  461.51   12.45
   0   8  -2  447.70   12.18
   0  -8  -2  458.41   12.12
   0  -8   2  451.61   12.38
   0   8   2  444.32   12.00
   0   8   3  996.47   24.91
   0   8  -3  981.74   25.09
   0  -8  -3  998.21   25.34
   0   8  -3  977.53   23.92
   0  -8  -3 1002.06   23.88
   0  -8   3 1014.04   25.37
   0  -8  -3  911.71   24.89
   0   8   4  101.02    3.77
   0   8  -4  103.21    4.14
   0  -8  -4  102.56    4.16
   0   8  -4  101.15    2.93
   0  -8  -4   99.39    2.88
   0  -8  -4  105.42    3.77
   0  -8   4  107.10    4.32
   0   8  -5  149.74    5.17
   0   8   5  153.65    4.87
   0  -8  -5  141.99    4.01
   0   8  -5  146.33    4.06
   0  -8   5  142.65    5.35
   0  -8  -5  142.11    4.67
   0  -8  -5  141.75    5.17
   0   8   6  216.51    6.45
   0  -8   6  202.45    6.88
   0  -8  -6  209.34    6.87
   0  -8  -6  215.40    5.81
   0   8  -6  218.64    5.86
   0  -8   6  211.61    7.10
   0  -8  -6  223.33    6.30
   0  -8   7   18.70    2.40
   0   8   7   14.68    1.94
   0  -8   7   15.32    2.46
   0  -8  -7   16.68    1.67
   0  -8   7   21.68    2.24
   0  -8  -7   17.08    2.23
   0  -8  -7   15.41    1.49
   0   8  -7   17.70    1.58
   0  -8  -8  611.21   15.95
   0  -8   8  613.29   15.91
   0  -8   8  616.46   16.15
   0  -8   8  597.88   16.27
   0  -8  -8  585.29   15.06
   0   8  -8  579.90   15.02
   0  -8  -8  573.08   14.97
   0  -8  -9 3070.40   73.54
   0  -8   9 3102.24   73.52
   0   8  -9 2968.94   72.73
   0  -8  -9 2888.23   72.68
   0  -8   9 3017.86   73.82
   0  -8   9 2874.31   73.89
   0  -8  -9 3068.56   72.58
   0  -8 -10  424.42   10.87
   0  -8 -10  406.19   11.19
   0   8 -10  432.89   11.30
   0  -8  10  420.38   12.30
   0  -8  10  432.53   11.84
   0  -8 -10  428.08   11.87
   0  -8 -11  874.38   22.19
   0  -8 -11  889.25   22.74
   0   8 -11  915.37   22.80
   0  -8 -11  937.54   23.36
   0  -8  11  926.15   23.32
   0  -8  11  932.21   23.89
   0  -8 -12    7.36    1.95
   0   8 -12    8.27    2.00
   0  -8  12    8.14    2.55
   0  -8 -12    8.17    2.07
   0  -8  12    7.98    2.06
   0   8 -13 1447.70   37.10
   0  -8 -13 1452.08   36.75
   0   8 -13 1481.52   36.80
   0  -8  13 1451.45   37.78
   0  -8 -13 1530.24   37.14
   0  -8  13 1506.82   37.11
   0  -8  14  563.78   15.06
   0  -8 -14  575.40   15.09
   0   8 -14  554.81   14.92
   0  -8 -14  567.70   14.89
   0   8 -14  557.64   15.14
   0  -8  14  550.18   15.87
   0  -8  14  518.32   15.77
   0  -8 -15 2904.40   68.82
   0  -8  15 2814.89   68.76
   0  -8 -15 2689.38   68.63
   0   8 -15 2790.81   68.71
   0  -8  15 2898.27   69.79
   0   8 -15 2708.02   68.85
   0  -8  15 2887.38   69.81
   0  -8  16   37.48    3.68
   0  -8 -16   38.73    3.05
   0   8 -16   38.68    3.10
   0  -8 -16   39.40    2.75
   0  -8  16   42.19    2.77
   0   8 -16   38.13    2.99
   0  -8  16   34.69    3.52
   0  -8  17  343.01   11.16
   0   8 -17  349.08   10.30
   0  -8 -17  355.08   10.27
   0  -8  17  359.82   10.10
   0  -8 -17  359.89   10.12
   0   8 -17  343.37   10.34
   0  -8  17  356.07   11.19
   0  -8  18   29.05    3.48
   0   8 -18   33.04    3.04
   0  -8 -18   28.14    2.96
   0  -8  18   27.99    2.42
   0  -8 -18   29.57    2.51
   0   8 -18   34.43    2.93
   0  -8  18   27.16    3.42
   0  -8  19  504.26   15.16
   0  -8 -19  518.40   14.17
   0   8 -19  523.14   14.20
   0  -8  19  487.06   13.63
   0  -8 -19  503.77   13.67
   0   8 -19  508.72   14.20
   0  -8  19  502.69   14.97
   0  -8  20  366.79   12.42
   0   8 -20  391.44   11.59
   0  -8 -20  397.18   11.59
   0  -8  20  380.11   10.92
   0  -8 -20  405.96   11.04
   0   8 -20  405.37   11.64
   0  -8  20  414.74   12.47
   0  -8  21   60.37    4.50
   0   8 -21   53.58    3.85
   0  -8 -21   60.79    3.90
   0  -8 -21   56.38    3.02
   0  -8  21   63.76    3.05
   0   8 -21   61.29    3.85
   0  -8  21   57.35    4.30
   0  -8  22  100.41    3.96
   0  -8 -22  104.88    4.03
   0   8 -22  103.30    4.98
   0  -8 -22  108.82    5.02
   0  -8  22  101.19    5.40
   0  -8  22   88.70    5.44
   0  -8 -23  136.59    5.77
   0   8 -23  132.25    5.69
   0  -8 -23  125.47    4.54
   0  -8  23  124.66    4.51
   0  -8  23  127.24    6.19
   0  -8  23  136.60    6.49
   0  -8  24    0.22    1.71
   0  -8 -24    4.20    1.79
   0  -8  24    1.60    3.16
   0  -8 -25  184.04    5.72
   0  -8  25  180.23    5.69
   0  -8  25  202.21    8.20
   0  -8  25  192.45    7.79
   0  -8  26   18.44    4.12
   0  -8  26    7.07    3.52
   0  -8  27   74.39    5.57
   0  -8  27   85.34    5.32
   0  -8  28    4.56    4.37
   0  -8  28   13.21    3.98
   0  -8  29  489.23   16.21
   0  -8  29  526.37   15.86
   0  -8  30    2.03    4.46
   0  -8  30   -0.16    3.98
   0  -8  31  113.91    7.17
   0  -8  31  119.73    6.53
   0  -8  32    6.37    4.93
   0  -8  32    7.79    4.14
   0  -8  33  318.56   12.27
   0  -8  34    1.00    4.63
   0  -8  35   21.27    5.06
   0  -8  36   20.98    5.55
   0  -8  37  201.71    9.87
   0  -8  38   -0.86    5.41
   0   8  39    2.82    4.68
   0  -8  39   -1.08    5.02
   0   8  40   16.35    5.26
   0  -8  40   37.48    6.08
   0   8  41   41.59    5.68
   0  -8  41   49.63    6.55
   0   8  42   18.64    5.08
   0  -8  42   18.78    5.80
   0  -9   0    1.48    2.00
   0  -9   0   -1.38    1.92
   0  -9   0   -0.46    1.89
   0   9   0    0.66    1.88
   0   9   1    0.06    1.87
   0  -9  -1   -1.02    1.79
   0  -9  -1   -0.52    2.05
   0  -9   1   -0.17    1.78
   0   9  -1    1.08    2.03
   0  -9   1   -1.53    1.93
   0  -9  -1   -0.22    1.81
   0  -9  -2    1.13    1.88
   0  -9   2    0.26    1.83
   0   9  -2   -1.18    2.06
   0   9   2    2.76    1.90
   0  -9   2   -0.50    2.02
   0  -9  -2    0.70    1.90
   0  -9  -3    0.87    1.84
   0   9  -3   -0.72    2.04
   0  -9   3    0.87    2.02
   0  -9  -3   -0.73    1.74
   0   9   3    0.74    1.86
   0   9   4    0.60    1.79
   0   9  -4    0.37    2.14
   0  -9  -4   -0.26    1.91
   0   9  -4   -0.13    0.84
   0  -9  -4    0.58    0.77
   0  -9  -4   -0.06    1.62
   0  -9   4   -0.91    2.07
   0   9  -5   -1.97    2.15
   0   9   5   -1.83    1.77
   0  -9   5   -0.38    1.92
   0  -9  -5   -1.01    1.78
   0   9  -5    1.08    1.01
   0  -9  -5   -0.73    0.97
   0  -9  -5   -1.05    1.92
   0   9   6   -0.35    1.79
   0  -9  -6    0.18    2.04
   0  -9  -6    0.45    1.51
   0  -9   6    0.58    2.11
   0   9  -6   -0.33    1.15
   0  -9  -6   -0.53    1.06
   0  -9   7   -0.37    2.13
   0   9   7    2.16    1.76
   0  -9  -7   -0.26    2.00
   0  -9   7   -3.14    2.04
   0  -9   7   -0.50    2.21
   0  -9  -7   -0.84    1.52
   0   9  -7    1.57    1.25
   0  -9  -7   -0.15    1.17
   0  -9   8    0.39    2.23
   0   9   8    0.76    1.75
   0  -9   8    1.05    1.96
   0  -9  -8   -0.79    2.05
   0  -9   8   -0.52    2.29
   0  -9  -8    0.92    1.44
   0   9  -8    1.03    1.42
   0  -9  -8   -0.03    1.30
   0  -9   9   -1.41    2.27
   0   9   9    0.68    1.69
   0  -9  -9    1.32    2.05
   0  -9   9   -0.69    1.96
   0  -9   9    1.70    2.24
   0  -9  -9   -0.44    1.40
   0   9  -9   -0.46    1.50
   0  -9  -9   -0.27    1.40
   0  -9  10    1.81    1.93
   0  -9 -10   -0.53    2.03
   0  -9 -10   -1.22    1.29
   0  -9  10    1.21    2.36
   0  -9 -10    1.14    1.51
   0   9 -10   -0.70    1.59
   0  -9  10   -1.36    2.28
   0  -9 -11    0.31    1.15
   0  -9 -11    1.05    1.95
   0  -9  11   -0.26    1.87
   0   9 -11    1.02    1.68
   0  -9 -11    0.24    1.59
   0  -9  11   -1.63    2.47
   0  -9 -12   -0.35    2.08
   0  -9  12    0.52    1.91
   0   9 -12   -1.28    1.74
   0  -9 -12   -0.58    1.68
   0  -9  12    0.56    2.30
   0  -9  13    0.17    2.00
   0  -9 -13   -1.21    1.91
   0  -9 -13    0.52    1.81
   0   9 -13   -0.90    1.85
   0  -9  13   -0.47    2.59
   0   9 -14   -0.67    2.21
   0   9 -14   -0.84    2.04
   0  -9 -14    0.19    1.94
   0  -9  14    2.30    2.65
   0  -9  14   -0.08    1.96
   0  -9 -14   -1.54    2.01
   0  -9 -15   -0.25    2.00
   0  -9  15    0.91    1.98
   0  -9 -15    0.46    2.08
   0   9 -15   -1.93    2.30
   0   9 -15    0.42    2.17
   0  -9  15    3.76    2.71
   0  -9  15    1.27    2.61
   0  -9 -16    2.01    2.05
   0  -9  16    1.07    1.97
   0  -9 -16    0.42    2.10
   0   9 -16   -0.51    2.21
   0   9 -16    0.09    2.15
   0  -9  16    5.95    2.97
   0  -9  16    1.04    2.66
   0  -9 -17   -0.91    1.96
   0  -9  17   -0.49    1.96
   0   9 -17   -2.25    2.31
   0  -9 -17    0.53    2.20
   0  -9  17   -0.67    2.82
   0  -9  17   -0.40    2.64
   0   9 -17    1.15    2.17
   0  -9  18    0.41    2.66
   0  -9 -18   -0.08    2.26
   0   9 -18   -1.23    2.39
   0   9 -18    2.27    2.37
   0  -9 -18   -1.38    2.00
   0  -9  18    3.53    2.01
   0  -9  18    0.96    2.73
   0  -9  19    2.28    2.92
   0  -9 -19    2.25    2.47
   0   9 -19   -1.20    2.46
   0   9 -19    0.47    2.38
   0  -9 -19    0.64    2.02
   0  -9  19    0.47    1.96
   0  -9  19   -1.12    2.85
   0  -9  20    1.03    3.07
   0  -9 -20   -0.35    2.67
   0   9 -20    0.27    2.64
   0   9 -20    0.39    2.49
   0  -9  20    0.92    1.94
   0  -9 -20    2.18    1.99
   0  -9  20    0.14    2.90
   0  -9  21   -0.15    3.04
   0   9 -21   -3.12    2.72
   0  -9 -21    0.55    2.61
   0   9 -21    3.46    2.54
   0  -9 -21    1.06    1.93
   0  -9  21   -0.75    1.84
   0  -9  21   -2.62    2.95
   0  -9  22    1.72    3.33
   0   9 -22    2.57    2.82
   0  -9 -22   -0.87    2.68
   0   9 -22   -2.15    2.61
   0  -9  22    1.93    3.04
   0  -9 -22   -1.19    2.02
   0  -9  22    2.33    1.91
   0  -9  23   -0.49    1.93
   0  -9 -23    0.71    1.96
   0  -9  23   -3.85    3.40
   0  -9 -23    0.91    2.86
   0  -9  23    1.66    3.25
   0  -9  24   -2.93    3.42
   0  -9 -24   -0.95    2.01
   0  -9  24   -1.07    1.99
   0  -9  24    1.99    3.44
   0  -9  25   -0.79    3.56
   0  -9  25    1.90    1.90
   0  -9 -25    0.64    1.98
   0  -9  25   -3.06    3.70
   0  -9  26    1.44    3.39
   0  -9  26    0.06    1.76
   0  -9 -26    1.75    1.94
   0  -9  26   -1.22    3.71
   0  -9  27    1.46    3.63
   0  -9  27    0.90    3.91
   0  -9  28    0.55    3.99
   0  -9  28    1.15    3.69
   0  -9  29   -4.51    4.28
   0  -9  29   -5.39    3.78
   0  -9  30   -4.23    4.41
   0  -9  30    3.95    3.90
   0  -9  31    5.71    4.44
   0  -9  31   -3.62    3.96
   0  -9  32   -5.22    4.65
   0  -9  32   -5.19    4.09
   0  -9  33   -2.05    4.73
   0  -9  33   -0.87    4.05
   0  -9  34    3.95    4.66
   0  -9  35   -1.48    4.69
   0  -9  36    5.18    5.16
   0  -9  37   10.70    5.40
   0  -9  38    2.43    5.14
   0  -9  39    3.57    5.29
   0   9  40    8.27    4.78
   0  -9  40   -3.38    5.35
   0   9  41   -3.54    4.90
   0  -9  41   -3.64    5.51
   0   9  42   -1.87    4.82
   0 -10   0   36.37    2.83
   0 -10   0   33.58    3.05
   0  10   0   32.28    2.80
   0 -10   0   35.32    2.98
   0 -10  -1 2152.68   53.35
   0 -10   1 2140.15   53.35
   0 -10   1 2163.51   53.18
   0 -10  -1 2129.71   53.00
   0  10   1 2154.80   52.81
   0  10  -1 2147.94   52.89
   0 -10   1 2072.36   52.98
   0 -10  -2   79.69    3.99
   0 -10   2   72.81    3.88
   0 -10  -2   78.84    3.73
   0 -10   2   76.77    3.93
   0  10  -2   76.20    3.83
   0  10   2   81.16    3.64
   0 -10  -3  496.97   13.50
   0 -10   3  462.49   13.31
   0 -10  -3  478.57   12.97
   0  10  -3  452.32   12.99
   0  10   3  464.84   12.79
   0  10   4   29.62    2.52
   0 -10   4   32.93    3.08
   0 -10  -4   34.22    2.56
   0 -10  -4   33.78    2.96
   0 -10  -4   34.45    1.23
   0  10  -4   30.48    1.32
   0  10  -4   28.42    2.81
   0  10   5 3272.83   78.28
   0  10  -5 3155.52   78.59
   0 -10  -5 3146.82   78.94
   0 -10  -5 3188.17   77.20
   0  10  -5 3196.15   77.24
   0 -10  -5 3287.02   78.32
   0 -10   5 3226.61   79.06
   0 -10  -6   67.61    3.75
   0  10   6   61.24    3.19
   0  10  -6   69.51    2.41
   0 -10  -6   69.85    2.34
   0 -10  -6   69.89    3.27
   0 -10   6   67.35    3.91
   0 -10  -7   54.29    3.56
   0 -10   7   58.76    3.56
   0  10   7   56.77    3.10
   0  10  -7   60.54    2.39
   0 -10  -7   63.38    2.36
   0 -10  -7   62.48    2.96
   0 -10   7   63.46    3.86
   0  10   8 1332.14   32.87
   0 -10   8 1289.29   33.65
   0 -10  -8 1285.60   32.65
   0 -10   8 1343.73   33.94
   0  10  -8 1306.47   32.23
   0 -10  -8 1291.70   32.17
   0 -10   8 1368.24   33.59
   0 -10  -8 1324.75   33.61
   0  10   9 1352.49   32.78
   0 -10   9 1298.73   33.67
   0 -10   9 1293.87   33.41
   0 -10  -9 1362.14   33.56
   0 -10   9 1296.46   33.85
   0 -10  -9 1322.87   32.47
   0  10  -9 1299.86   32.23
   0 -10  -9 1262.96   32.16
   0 -10  10  281.84    9.04
   0 -10  10  267.53    8.85
   0 -10 -10  267.09    7.46
   0 -10  10  266.83    8.51
   0 -10 -10  270.60    8.51
   0  10  10  273.37    7.88
   0 -10 -10  249.98    7.35
   0  10 -10  263.01    7.46
   0 -10  11    4.14    2.46
   0 -10  11    3.04    2.63
   0 -10 -11    4.51    2.18
   0 -10  11    1.64    2.06
   0 -10 -11    4.01    1.39
   0  10  11    4.68    1.90
   0 -10 -11    2.80    1.60
   0  10 -11    1.96    1.72
   0  10 -12  228.49    6.83
   0 -10 -12  226.16    6.77
   0 -10  12  232.13    7.64
   0 -10 -12  231.54    7.67
   0 -10  12  231.09    8.17
   0 -10 -12  229.79    6.40
   0  10 -13  173.48    5.71
   0 -10 -13  174.16    5.64
   0 -10  13  169.57    6.88
   0 -10  13  176.84    6.34
   0 -10 -13  181.53    6.37
   0  10 -14  229.50    7.23
   0 -10 -14  238.56    7.19
   0 -10  14  238.67    8.54
   0 -10 -14  240.07    7.84
   0 -10  14  244.96    7.81
   0 -10 -15  494.24   13.32
   0  10 -15  482.85   13.37
   0  10 -15  484.21   13.83
   0 -10 -15  503.97   13.93
   0 -10  15  495.00   13.88
   0 -10  15  494.42   14.73
   0 -10  16   21.60    3.37
   0  10 -16   16.56    2.65
   0 -10  16   18.18    2.52
   0 -10 -16   16.19    2.55
   0 -10 -16   17.53    2.43
   0  10 -16   20.97    2.61
   0 -10  16   14.78    3.11
   0 -10  17   66.07    4.54
   0  10 -17   64.41    3.57
   0 -10 -17   62.98    3.45
   0  10 -17   57.32    3.70
   0 -10  17   57.49    4.41
   0 -10 -17   66.57    3.71
   0 -10  17   59.61    3.54
   0 -10  18    5.27    3.20
   0  10 -18    6.97    2.53
   0 -10  18    1.35    2.15
   0 -10 -18    3.22    2.34
   0 -10  18    4.52    3.05
   0 -10 -18    2.66    2.42
   0  10 -18    6.75    2.51
   0 -10 -19  385.28   11.38
   0  10 -19  398.22   11.53
   0 -10  19  406.78   12.91
   0  10 -19  391.89   11.70
   0 -10  19  392.24   11.48
   0 -10 -19  413.12   11.59
   0 -10  19  387.08   12.68
   0 -10  20   15.68    3.67
   0  10 -20   13.24    2.78
   0 -10 -20   12.16    2.42
   0 -10  20   12.61    2.35
   0 -10  20   13.98    3.45
   0  10 -20   11.67    2.79
   0 -10 -20   12.24    2.71
   0 -10 -21   77.72    4.12
   0  10 -21   66.06    4.08
   0 -10  21   67.14    4.93
   0  10 -21   72.18    4.11
   0 -10  21   63.41    3.59
   0 -10 -21   68.59    3.70
   0 -10  21   69.17    4.85
   0 -10  22    3.29    3.51
   0  10 -22    8.95    2.89
   0 -10 -22    8.18    2.40
   0 -10  22    6.61    2.31
   0 -10  22   -0.16    3.31
   0 -10 -22    6.87    2.98
   0  10 -22    8.07    3.06
   0 -10  23  176.81    7.78
   0 -10  23  159.13    5.85
   0 -10 -23  159.01    5.87
   0  10 -23  171.60    6.58
   0 -10  23  160.04    7.41
   0 -10  24   25.07    4.16
   0 -10 -24   26.86    2.77
   0 -10  24   25.86    2.65
   0 -10  24   33.65    4.60
   0 -10  25  189.76    8.38
   0 -10  25  197.33    8.19
   0 -10 -25  177.84    6.23
   0 -10  25  180.53    6.19
   0 -10 -26   14.32    2.48
   0 -10  26   15.25    2.40
   0 -10  26   13.73    4.01
   0 -10  26   21.02    4.51
   0 -10  27  120.45    6.86
   0 -10 -27  106.68    4.44
   0 -10  27  111.75    4.39
   0 -10  27  123.48    6.68
   0 -10  28   70.92    6.14
   0 -10  28   71.61    5.58
   0 -10  29  323.67   12.41
   0 -10  29  349.02   12.22
   0 -10  30   13.82    4.84
   0 -10  30   13.35    4.57
   0 -10  31   53.53    5.64
   0 -10  31   46.03    5.15
   0 -10  32   13.33    4.94
   0 -10  32   14.83    4.47
   0 -10  33   68.93    6.35
   0 -10  33   63.07    5.71
   0 -10  34    7.80    4.99
   0 -10  35    3.73    4.77
   0 -10  36    4.46    5.37
   0 -10  37   82.66    7.45
   0 -10  38    5.03    5.36
   0 -10  39   17.60    5.88
   0 -10  40    0.70    5.55
   0  10  41   28.38    5.50
   0  10  42    7.65    5.01
   0 -11   0   -0.97    2.04
   0 -11   0    1.83    2.22
   0 -11   0    0.47    2.13
   0  11   0   -0.16    2.20
   0  11   1    0.39    2.11
   0 -11   1    2.13    2.27
   0 -11   1    0.65    2.15
   0 -11  -1   -0.86    2.25
   0 -11  -1    2.53    2.06
   0 -11   1    2.72    2.23
   0  11  -1    0.65    2.14
   0  11   2   -0.15    2.10
   0 -11   2   -0.29    2.18
   0 -11  -2   -1.41    2.30
   0 -11   2    0.32    2.25
   0  11  -2   -1.75    2.21
   0 -11  -2   -0.44    2.10
   0 -11   2    0.10    2.16
   0 -11  -3    0.76    2.30
   0 -11  -3   -0.92    2.05
   0 -11   3    0.73    2.35
   0  11  -3    2.05    2.37
   0  11   3   -1.80    2.09
   0  11   4   -0.07    2.05
   0 -11  -4   -0.08    1.86
   0 -11   4    0.64    2.26
   0 -11  -4    0.11    2.35
   0  11  -4    0.19    0.62
   0  11  -4   -0.17    2.23
   0  11   5    0.36    1.99
   0  11  -5   -0.09    2.35
   0 -11  -5    0.08    0.77
   0  11  -5   -0.99    0.90
   0 -11  -5   -1.63    2.26
   0 -11  -5   -0.54    1.92
   0 -11   5   -0.11    2.32
   0 -11  -6    1.09    0.98
   0  11  -6   -0.51    1.11
   0  11   6    0.93    1.92
   0 -11  -6   -0.22    2.27
   0 -11  -6   -1.84    1.93
   0 -11   6   -1.03    2.38
   0 -11  -7    1.10    1.15
   0  11  -7    1.29    1.23
   0 -11  -7    0.63    1.75
   0 -11   7    0.59    2.33
   0 -11   7    0.11    2.29
   0 -11  -7    1.85    2.38
   0  11   7    1.03    1.92
   0  11   8    0.35    1.96
   0 -11  -8   -0.85    1.75
   0 -11   8    2.05    2.45
   0 -11  -8   -0.87    2.41
   0 -11   8   -1.60    2.17
   0 -11  -8   -0.07    1.29
   0  11  -8    1.62    1.36
   0 -11   9    0.12    2.56
   0  11   9    1.87    1.99
   0  11  -9    0.20    1.48
   0 -11  -9    0.64    1.37
   0 -11  -9   -1.03    1.64
   0 -11   9   -1.61    2.53
   0 -11  -9    2.72    2.32
   0 -11   9   -0.43    2.32
   0 -11  10   -1.95    2.64
   0  11 -10    1.22    1.57
   0 -11 -10    0.46    1.51
   0 -11  10    0.64    2.10
   0 -11 -10    0.33    2.10
   0  11  10    0.27    1.92
   0 -11  10    2.17    2.60
   0 -11 -10    1.18    1.55
   0 -11  11   -0.92    2.61
   0 -11  11    1.13    2.55
   0 -11 -11   -1.72    1.60
   0  11 -11   -1.59    1.70
   0 -11  11   -0.96    2.14
   0 -11 -11   -0.33    2.30
   0 -11 -11    1.17    1.52
   0  11  11    0.55    1.97
   0 -11  12   -2.20    2.79
   0  11 -12    1.96    1.84
   0 -11 -12   -0.20    1.65
   0 -11 -12    2.06    2.34
   0 -11  12    1.59    2.19
   0 -11 -12    0.51    1.42
   0  11  12   -1.70    1.99
   0 -11 -13   -2.69    2.38
   0 -11  13   -2.52    2.30
   0 -11 -13    0.33    1.77
   0  11 -13    0.94    1.93
   0 -11  13    0.93    2.64
   0  11  13    1.81    1.93
   0  11 -14   -0.13    2.04
   0 -11 -14   -0.06    1.89
   0 -11 -14    0.43    2.25
   0 -11  14   -1.04    2.27
   0 -11  14   -0.41    2.87
   0  11 -15   -1.36    2.14
   0 -11 -15   -0.26    2.01
   0 -11  15   -1.75    2.33
   0 -11 -15    1.37    2.37
   0 -11  15    2.27    2.89
   0  11 -16    1.08    2.27
   0 -11 -16   -1.23    2.15
   0 -11  16    2.15    2.35
   0 -11 -16    1.78    2.27
   0  11 -16    2.55    2.53
   0 -11  16    0.73    3.00
   0 -11  17   -1.05    3.21
   0 -11  17    0.76    3.11
   0  11 -17   -3.75    2.43
   0 -11 -17    2.18    2.31
   0  11 -17    1.29    2.47
   0 -11  17    0.81    2.32
   0 -11 -17    1.45    2.32
   0  11 -18    0.20    2.46
   0 -11  18   -6.94    3.46
   0 -11  18   -3.72    3.16
   0 -11 -18   -1.31    2.37
   0  11 -18    0.73    2.39
   0 -11 -18    0.51    2.32
   0 -11  18   -1.40    2.31
   0 -11  19   -0.95    3.36
   0 -11  19    0.79    3.35
   0  11 -19    1.19    2.66
   0 -11 -19   -0.65    2.39
   0  11 -19    1.64    2.66
   0 -11 -19   -4.73    2.48
   0 -11  19    0.10    2.30
   0 -11  20   -2.43    3.39
   0 -11 -20   -0.77    2.50
   0  11 -20   -0.81    2.73
   0 -11  20   -3.75    3.55
   0  11 -20    1.67    2.53
   0 -11 -20   -0.79    2.33
   0 -11  20   -1.55    2.27
   0 -11  21   -0.16    3.34
   0 -11 -21   -1.80    2.65
   0  11 -21   -0.19    2.79
   0 -11  21    2.85    3.60
   0  11 -21    2.36    2.68
   0 -11 -21    1.64    2.31
   0 -11  21   -0.66    2.24
   0 -11  22    0.17    3.38
   0 -11 -22    1.89    2.81
   0  11 -22    0.59    2.81
   0  11 -22    3.41    2.76
   0 -11  22    3.45    3.63
   0 -11 -22    1.32    2.41
   0 -11  22    4.17    2.31
   0 -11  23    0.18    3.58
   0 -11  23   -1.36    3.73
   0  11 -23    3.92    2.95
   0 -11 -23    2.03    2.42
   0 -11  23    0.91    2.30
   0 -11  24    5.44    3.71
   0 -11  24    3.47    3.59
   0  11 -24   -2.88    3.02
   0 -11 -24   -0.09    2.36
   0 -11  24   -1.24    2.26
   0 -11  25    0.53    3.71
   0 -11 -25   -0.86    2.35
   0 -11  25   -2.53    2.34
   0 -11  25   -2.97    4.08
   0 -11  26   -2.33    3.83
   0 -11  26    2.26    2.20
   0 -11 -26    0.91    2.42
   0 -11  26   -2.67    4.14
   0 -11 -27    0.93    2.27
   0 -11  27   -0.31    2.15
   0 -11  27   -1.09    3.97
   0 -11  27   -1.95    4.04
   0 -11  28    0.78    2.07
   0 -11 -28   -0.36    2.21
   0 -11  28    0.92    4.10
   0 -11  28   -4.79    4.38
   0 -11  29    2.06    4.18
   0 -11  29   -3.07    4.54
   0 -11  30    3.42    4.06
   0 -11  30   -0.42    4.63
   0 -11  31   -2.91    4.37
   0 -11  31   -3.41    4.80
   0 -11  32    2.70    4.23
   0 -11  32    3.25    4.57
   0 -11  33    2.52    4.39
   0 -11  33    6.17    4.88
   0 -11  34    0.58    4.24
   0 -11  34   -1.12    4.88
   0 -11  35   -5.69    5.21
   0 -11  36    3.23    5.14
   0 -11  37   -2.81    5.57
   0 -11  38    3.79    5.50
   0 -11  39   -5.76    5.57
   0 -12   0  103.81    4.57
   0 -12   0   93.62    4.74
   0 -12   0   99.19    4.70
   0  12   0   99.93    4.48
   0 -12   1  136.02    5.47
   0 -12   1  125.41    5.61
   0 -12  -1  130.25    5.67
   0 -12   1  135.58    5.51
   0 -12  -1  137.53    5.44
   0  12  -1  141.35    5.38
   0  12   1  136.29    5.27
   0 -12  -2  196.86    7.32
   0 -12   2  181.50    7.17
   0 -12   2  204.50    7.18
   0 -12  -2  207.08    6.97
   0 -12   2  205.47    7.25
   0  12  -2  204.29    6.94
   0  12   2  207.86    6.81
   0 -12  -3  229.48    7.94
   0 -12   3  219.84    7.70
   0 -12  -3  221.78    7.43
   0 -12   3  203.28    7.63
   0  12  -3  224.78    7.51
   0  12   3  220.08    7.23
   0 -12  -4 1601.07   41.59
   0  12   4 1687.15   40.85
   0 -12   4 1578.03   41.36
   0 -12   4 1612.49   41.56
   0 -12  -4 1647.30   41.01
   0  12  -4 1613.53   41.10
   0  12  -5  939.45   24.65
   0  12  -5  918.36   22.80
   0 -12  -5  953.15   25.14
   0 -12  -5  951.07   24.44
   0 -12   5  984.95   25.20
   0  12   5  998.91   24.36
   0 -12  -6  355.98    9.16
   0  12  -6  368.68    9.25
   0 -12  -6  378.73   10.67
   0 -12   6  353.34   11.35
   0  12   6  366.10   10.55
   0 -12  -6  372.86   11.36
   0 -12  -7    6.86    1.18
   0  12  -7    8.34    1.33
   0 -12  -7    9.04    2.15
   0 -12   7    6.81    2.72
   0  12   7    6.44    2.32
   0 -12  -7   10.80    2.68
   0 -12   7    6.32    2.63
   0 -12  -8  231.11    6.27
   0  12  -8  226.84    6.34
   0 -12  -8  224.24    7.15
   0 -12   8  217.05    8.26
   0  12   8  238.09    7.33
   0 -12  -8  219.45    8.04
   0 -12   8  245.65    8.16
   0 -12  -9 1347.18   32.46
   0  12  -9 1326.06   32.51
   0 -12  -9 1334.14   33.19
   0 -12   9 1283.87   34.49
   0 -12   9 1312.30   34.20
   0 -12  -9 1315.57   34.27
   0  12   9 1269.37   33.17
   0  12  10  503.38   13.96
   0 -12  10  502.06   15.20
   0 -12 -10  510.44   13.19
   0  12 -10  509.61   13.26
   0 -12 -10  503.90   13.69
   0 -12 -10  531.70   14.95
   0 -12  10  520.98   14.88
   0  12  11  130.52    4.94
   0 -12  11  136.65    6.15
   0 -12  11  130.20    6.01
   0 -12 -11  134.99    4.32
   0  12 -11  126.21    4.38
   0 -12 -11  125.67    4.52
   0 -12  11  121.37    5.56
   0 -12 -11  122.64    5.62
   0 -12 -12   84.84    3.40
   0 -12  12   90.17    4.97
   0  12  12   83.79    3.86
   0 -12  12   83.89    5.01
   0  12 -12   79.55    3.46
   0 -12 -12   80.39    4.56
   0 -12  12   86.57    4.58
   0 -12 -12   77.96    3.36
   0 -12 -13  780.47   20.47
   0  12 -13  791.36   20.55
   0 -12  13  790.92   21.76
   0 -12 -13  841.27   21.89
   0  12  13  826.39   20.91
   0 -12  13  804.16   22.31
   0 -12 -14   45.20    2.87
   0  12 -14   46.18    2.96
   0 -12  14   45.42    4.25
   0  12  14   43.77    3.18
   0 -12 -14   51.55    3.78
   0 -12  14   48.61    3.71
   0 -12  15  670.88   18.60
   0 -12 -15  698.96   18.73
   0  12 -15  653.79   17.66
   0 -12 -15  657.60   17.57
   0  12  15  688.49   17.79
   0 -12  15  678.77   19.47
   0 -12  16  141.06    6.72
   0 -12  16  142.32    5.93
   0 -12 -16  135.03    5.96
   0  12 -16  143.09    5.30
   0 -12 -16  136.13    5.13
   0  12 -16  147.90    5.93
   0  12  16  145.30    5.27
   0 -12 -17  141.67    5.20
   0  12 -17  139.47    5.40
   0 -12 -17  145.28    6.01
   0 -12  17  151.49    6.05
   0  12 -17  133.36    5.80
   0 -12  17  128.32    6.61
   0 -12  18  158.44    7.44
   0 -12  18  177.20    7.67
   0 -12 -18  164.16    5.96
   0  12 -18  162.03    6.05
   0  12 -18  169.50    6.57
   0 -12  18  166.33    6.56
   0 -12 -18  176.58    6.70
   0 -12  19  509.17   16.12
   0 -12  19  524.42   16.14
   0  12 -19  512.57   14.44
   0 -12 -19  525.77   14.39
   0  12 -19  516.96   14.92
   0 -12  19  513.10   14.84
   0 -12 -19  530.66   14.97
   0 -12  20   11.17    3.87
   0 -12  20   16.79    3.94
   0 -12 -20    6.87    2.77
   0  12 -20   10.67    2.92
   0  12 -20    9.81    3.01
   0 -12 -20    5.01    2.70
   0 -12  20   10.14    2.71
   0 -12  21   49.25    4.79
   0 -12 -21   45.31    3.53
   0  12 -21   53.72    3.81
   0 -12  21   50.54    4.88
   0  12 -21   45.71    3.84
   0 -12  21   43.64    3.44
   0 -12 -21   39.53    3.50
   0 -12  22    0.89    3.69
   0  12 -22   -0.88    2.93
   0 -12 -22   -0.94    2.82
   0  12 -22    0.23    2.89
   0 -12  22   -0.54    3.63
   0 -12 -22    0.73    2.48
   0 -12  22    2.67    2.48
   0 -12  23   37.16    4.92
   0 -12  23   37.18    4.66
   0  12 -23   40.66    3.93
   0 -12  23   37.53    3.41
   0 -12 -23   38.36    3.44
   0 -12  24  268.40   10.17
   0 -12  24  237.05   10.05
   0 -12 -24  231.26    8.24
   0 -12  24  263.83    8.34
   0 -12  25   43.16    5.10
   0 -12  25   51.59    5.29
   0 -12 -25   49.16    3.63
   0 -12  25   46.26    3.45
   0 -12  26  104.19    6.51
   0 -12  26   94.26    6.67
   0 -12  26   96.18    4.59
   0 -12 -26   98.02    4.68
   0 -12  27   47.47    5.41
   0 -12  27   49.36    5.64
   0 -12  27   52.63    3.45
   0 -12 -27   48.73    3.55
   0 -12  28   13.53    4.69
   0 -12  28   18.03    4.66
   0 -12  28   14.28    2.60
   0 -12 -28   17.85    2.85
   0 -12  29  147.82    7.91
   0 -12  29  150.90    8.27
   0 -12  30   21.41    4.76
   0 -12  30    5.63    4.99
   0 -12  31    3.87    4.65
   0 -12  31    9.04    5.12
   0 -12  32   43.80    5.66
   0 -12  32   39.54    5.99
   0 -12  33  101.08    7.01
   0 -12  33   93.92    7.46
   0 -12  34   -5.68    4.57
   0 -12  34    6.04    5.38
   0 -12  35    2.36    5.14
   0 -12  36   -0.72    5.36
   0 -12  37   66.29    7.24
   0 -12  38   15.23    5.94
   0 -13   0    7.82    2.78
   0 -13   0    4.46    2.53
   0  13   0    3.17    2.42
   0 -13   1    0.66    2.34
   0 -13   1   -1.15    2.48
   0 -13  -1    1.41    2.57
   0 -13  -1    0.76    2.34
   0 -13   1    0.69    2.38
   0  13  -1   -0.67    2.50
   0  13   1    2.48    2.38
   0 -13   2   -2.07    2.51
   0 -13   2    0.77    2.35
   0 -13  -2    0.39    2.58
   0 -13   2   -0.94    2.43
   0 -13  -2    1.47    2.31
   0  13  -2   -0.39    2.46
   0  13   2    0.54    2.36
   0  13   3    0.18    2.62
   0 -13   3    5.06    2.88
   0 -13  -3   -0.77    2.76
   0 -13   3   -0.61    2.87
   0 -13  -3    4.58    2.77
   0  13  -3    7.65    2.96
   0  13   4   -2.00    2.43
   0 -13   4    0.12    2.78
   0 -13  -4    3.09    2.56
   0 -13   4   -0.12    2.55
   0 -13  -4    0.10    2.28
   0  13  -4   -0.81    2.45
   0 -13  -5    0.64    2.63
   0 -13   5   -1.54    2.65
   0 -13  -5    0.09    2.19
   0 -13   5    0.87    2.60
   0  13   5   -1.88    2.32
   0  13  -6    0.65    0.96
   0 -13  -6    0.99    0.72
   0 -13  -6    1.27    2.24
   0 -13   6    1.05    2.78
   0  13   6    1.09    2.27
   0 -13  -6   -1.68    2.57
   0 -13  -7    0.17    0.98
   0  13  -7    0.10    1.16
   0 -13  -7    3.28    2.16
   0 -13   7    1.49    2.59
   0  13   7    1.58    2.31
   0 -13   7    2.68    2.50
   0 -13  -7   -0.26    2.72
   0  13  -8   -0.97    1.33
   0 -13  -8   -0.22    1.19
   0 -13  -8   -0.08    2.05
   0 -13   8   -1.66    2.82
   0  13   8   -2.45    2.35
   0 -13   8    0.77    2.56
   0 -13  -8    2.73    2.55
   0  13  -9    0.11    1.41
   0 -13  -9    1.08    1.34
   0 -13  -9   -2.01    2.07
   0 -13   9   -1.85    2.93
   0  13   9   -0.32    2.25
   0 -13   9    2.30    2.58
   0 -13  -9   -2.34    2.69
   0 -13 -10    0.35    1.48
   0  13 -10   -1.05    1.55
   0 -13 -10    1.02    1.87
   0 -13  10    0.73    2.82
   0 -13  10   -0.26    2.69
   0 -13 -10   -1.70    2.72
   0  13  10    0.48    2.21
   0  13  11    0.60    2.07
   0 -13  11    0.60    2.87
   0  13 -11   -1.18    1.67
   0 -13 -11    0.18    1.57
   0 -13 -11   -1.89    1.90
   0 -13 -11    0.39    2.66
   0 -13  11    1.27    2.56
   0 -13 -12    1.08    1.67
   0  13  12   -0.86    2.23
   0 -13  12   -0.89    2.95
   0 -13  12    1.54    2.98
   0  13 -12    0.26    1.79
   0 -13 -12   -2.63    1.84
   0 -13  12   -3.64    2.61
   0 -13 -12    3.09    2.73
   0 -13  13    0.15    3.15
   0  13  13   -2.98    2.28
   0 -13  13    3.93    3.12
   0  13 -13   -0.29    1.96
   0 -13 -13   -0.05    1.85
   0 -13  13    1.75    2.59
   0 -13 -13   -2.44    2.84
   0  13 -14   -2.17    2.11
   0 -13 -14   -1.52    1.93
   0 -13  14   -0.87    2.64
   0 -13 -14    2.43    2.69
   0 -13  14   -1.71    3.31
   0  13  14    1.40    2.34
   0 -13 -15    0.63    2.68
   0 -13  15   -1.24    2.55
   0 -13 -15    2.45    2.07
   0  13 -15   -2.73    2.20
   0  13  15   -1.01    2.34
   0 -13  15   -1.75    3.46
   0 -13  16    2.94    2.83
   0 -13 -16    1.88    2.90
   0 -13 -16    3.29    2.21
   0  13 -16    0.99    2.34
   0  13  16    0.94    2.42
   0 -13  16   -4.24    3.64
   0 -13  17   -3.35    3.51
   0  13 -17    0.61    2.42
   0 -13 -17    0.93    2.26
   0 -13  17    0.49    2.70
   0 -13 -17   -0.50    2.76
   0  13 -17   -1.45    2.89
   0  13  17   -1.94    2.40
   0  13 -18    0.34    2.66
   0 -13  18    1.57    3.46
   0 -13  18    1.03    3.47
   0  13 -18   -2.56    2.54
   0 -13 -18   -0.08    2.34
   0 -13 -18   -0.99    2.88
   0  13  18   -1.70    2.42
   0 -13  18    1.21    2.67
   0  13 -19   -0.11    2.92
   0 -13  19    2.11    3.47
   0 -13  19   -3.91    3.51
   0 -13 -19   -2.56    2.47
   0  13 -19   -0.34    2.61
   0  13  19   -1.23    2.41
   0 -13 -19    0.61    2.77
   0 -13  19    1.19    2.66
   0  13 -20    1.50    2.86
   0 -13  20    0.54    3.63
   0 -13  20   -5.06    3.71
   0 -13 -20   -1.52    2.65
   0  13 -20    0.71    2.79
   0  13  20   -3.19    2.40
   0 -13 -20    1.90    2.74
   0 -13  20   -0.82    2.66
   0 -13  21    1.85    3.62
   0 -13  21    4.41    3.80
   0  13 -21   -0.12    2.98
   0  13 -21    1.58    2.88
   0 -13 -21   -2.04    2.77
   0 -13  21    0.69    2.67
   0 -13 -21   -0.93    2.82
   0 -13  22   -0.57    3.70
   0  13 -22   -1.85    3.10
   0 -13 -22   -0.93    2.87
   0 -13  22   -1.47    2.80
   0 -13 -22   -0.57    2.85
   0 -13  22    5.80    3.89
   0 -13 -23    1.46    2.82
   0 -13  23   -1.43    2.82
   0 -13  23    3.99    4.03
   0 -13  23   -1.16    3.93
   0 -13  24   -0.11    2.63
   0 -13 -24   -2.20    2.81
   0 -13  24    1.16    3.92
   0 -13  24    2.58    4.23
   0 -13 -25    0.32    2.74
   0 -13  25   -1.58    2.60
   0 -13  25   -3.53    4.27
   0 -13  25   -6.10    4.54
   0 -13  26    7.98    2.72
   0 -13 -26    5.45    2.77
   0 -13  26   16.13    4.55
   0 -13  26    9.99    4.81
   0 -13  27   -3.02    2.68
   0 -13 -27   -2.28    2.72
   0 -13  27   -1.91    4.48
   0 -13  27   -2.22    4.24
   0 -13  28   -0.87    4.66
   0 -13  28   -2.85    4.30
   0 -13  28    0.84    2.41
   0 -13 -28    2.65    2.68
   0 -13  29   -0.70    2.45
   0 -13  29    2.07    4.40
   0 -13  29   -2.66    4.89
   0 -13  30   -1.89    4.49
   0 -13  30    0.68    4.76
   0 -13  31   -5.76    4.96
   0 -13  31   -4.36    4.78
   0 -13  32    2.55    4.72
   0 -13  32   -0.70    5.02
   0 -13  33   -1.49    4.67
   0 -13  33   -3.09    5.27
   0 -13  34   -1.91    4.91
   0 -13  34    5.80    5.32
   0 -13  35   -9.80    5.80
   0 -13  36   -6.72    5.86
   0 -13  37    8.79    5.62
   0 -14   0 1314.31   35.11
   0 -14   0 1331.69   34.79
   0  14   0 1366.34   34.42
   0 -14   1  344.62   10.99
   0 -14  -1  353.16   11.40
   0 -14   1  330.56   11.24
   0 -14  -1  352.63   11.03
   0 -14   1  354.79   11.14
   0  14  -1  360.88   10.82
   0  14   1  355.69   10.72
   0 -14   2   84.74    4.57
   0  14  -2   84.22    4.46
   0  14   2   82.50    4.37
   0 -14  -2   77.49    4.42
   0 -14   2   75.65    4.60
   0 -14   2   64.81    4.52
   0 -14  -2   73.12    4.63
   0 -14   3  104.02    5.27
   0  14   3  104.49    4.86
   0  14  -3  106.89    5.09
   0 -14   3   98.49    5.30
   0 -14  -3  103.04    4.97
   0 -14  -3  108.50    5.43
   0 -14   4   53.85    4.08
   0  14   4   58.24    3.72
   0  14  -4   50.87    3.86
   0 -14  -4   52.42    3.71
   0 -14   4   57.16    4.19
   0 -14  -4   59.01    4.28
   0 -14   5  398.96   12.33
   0  14   5  387.51   11.48
   0 -14  -5  387.55   12.36
   0 -14   5  387.59   12.36
   0 -14  -5  387.34   11.66
   0 -14   6  794.39   22.67
   0  14   6  817.00   21.76
   0 -14  -6  855.83   21.99
   0 -14   6  838.12   22.87
   0 -14  -6  798.22   22.71
   0  14   7    1.96    2.47
   0 -14  -7    4.93    2.47
   0 -14   7    0.87    3.20
   0 -14   7    6.08    2.93
   0 -14  -7    5.62    3.04
   0  14  -7    5.27    1.16
   0 -14  -7    4.38    0.90
   0  14   8  359.23   10.65
   0 -14  -8  349.11    9.17
   0  14  -8  362.88    9.30
   0 -14   8  357.49   11.81
   0 -14  -8  365.21   10.66
   0 -14   8  363.41   11.63
   0 -14  -8  385.95   11.81
   0  14   9  448.61   12.70
   0 -14   9  451.86   13.69
   0 -14  -9  445.61   13.71
   0 -14  -9  445.90   11.41
   0  14  -9  444.10   11.50
   0 -14   9  434.80   13.93
   0 -14  -9  448.29   12.64
   0 -14 -10    3.69    1.46
   0  14 -10    3.31    1.59
   0 -14 -10    3.92    2.85
   0 -14  10   -0.41    2.72
   0 -14  10    2.65    3.11
   0 -14 -10    5.66    2.19
   0  14  10    1.62    2.44
   0  14  11   37.46    3.07
   0 -14  11   32.99    3.66
   0 -14 -11   34.15    3.73
   0 -14 -11   34.40    2.18
   0  14 -11   36.64    2.30
   0 -14  11   35.40    4.09
   0 -14 -11   32.63    2.68
   0  14  12  155.85    5.61
   0 -14 -12  147.92    6.54
   0 -14  12  136.66    6.32
   0  14 -12  147.09    4.85
   0 -14 -12  140.38    4.71
   0 -14  12  130.89    6.84
   0 -14 -12  150.73    5.22
   0  14  13  274.12    8.47
   0 -14  13  271.43   10.10
   0 -14  13  267.89    9.47
   0 -14 -13  295.35    9.75
   0 -14 -13  277.43    7.88
   0  14 -13  268.22    7.92
   0 -14  13  270.61   10.23
   0 -14 -13  268.95    8.05
   0 -14 -14  335.06    9.57
   0  14 -14  339.59    9.66
   0 -14 -14  356.41   11.28
   0 -14  14  348.93   11.16
   0 -14  14  341.14   11.73
   0  14  14  343.75   10.09
   0 -14  14  328.96   11.86
   0 -14 -15  120.48    4.57
   0  14 -15  120.39    4.66
   0  14  15  117.45    4.95
   0 -14  15  121.63    6.57
   0 -14 -15  113.14    5.85
   0 -14  15  124.77    5.89
   0  14 -16  203.47    6.75
   0 -14 -16  210.64    6.69
   0  14  16  217.25    7.02
   0 -14  16  191.61    8.54
   0 -14  16  204.28    7.89
   0 -14 -16  210.04    8.01
   0  14 -17   17.99    2.73
   0 -14 -17   20.13    2.67
   0 -14  17   15.20    3.32
   0 -14 -17   19.04    3.54
   0 -14  17   17.54    4.13
   0  14  17   20.75    2.89
   0 -14 -18  109.39    4.68
   0  14 -18  106.99    4.78
   0 -14 -18  107.47    5.53
   0 -14  18  111.28    5.51
   0  14 -18  109.65    5.51
   0  14  18  110.24    4.81
   0 -14  18  119.41    6.62
   0 -14  19  163.62    7.95
   0  14  19  161.35    6.02
   0 -14 -19  180.14    7.08
   0 -14  19  165.39    6.83
   0 -14  19  157.99    7.93
   0  14 -19  160.80    6.14
   0 -14 -19  169.99    6.08
   0  14  20  116.95    5.04
   0 -14  20  119.29    6.89
   0 -14 -20  128.19    5.18
   0  14 -20  119.65    5.31
   0 -14  20  117.10    6.81
   0 -14  20  131.99    5.89
   0 -14 -20  116.80    5.75
   0 -14  21   11.47    4.40
   0 -14 -21    9.32    2.98
   0  14 -21   10.21    3.20
   0  14  21    6.37    2.76
   0 -14  21    1.36    4.10
   0 -14 -21    8.61    3.25
   0 -14  21   10.70    3.19
   0 -14 -22  228.35    7.88
   0  14 -22  230.81    8.08
   0 -14  22  231.49    8.36
   0 -14 -22  233.66    8.39
   0 -14  22  245.64   10.12
   0  14  22  217.24    7.52
   0 -14  22  244.89    9.95
   0 -14  23  156.01    6.55
   0 -14 -23  168.68    6.73
   0 -14  23  144.31    8.16
   0 -14  23  164.62    8.22
   0 -14  24   59.52    4.15
   0 -14 -24   53.63    4.19
   0 -14  24   50.76    5.81
   0 -14  24   55.46    5.67
   0 -14 -25   80.09    4.83
   0 -14  25   84.59    4.76
   0 -14  25   94.03    6.61
   0 -14  25   86.36    6.69
   0 -14  26   13.16    4.88
   0 -14 -26   21.92    3.36
   0 -14  26   19.19    3.18
   0 -14  27   46.23    3.85
   0 -14 -27   46.04    4.01
   0 -14  27   47.89    5.85
   0 -14  27   45.67    5.98
   0 -14  28  233.27    8.15
   0 -14 -28  233.32    8.25
   0 -14  28  253.64   11.01
   0 -14  28  239.56   10.44
   0 -14  29   16.50    2.96
   0 -14  29   21.02    5.55
   0 -14  29   16.21    4.98
   0 -14  30   12.01    2.85
   0 -14  30   17.34    5.07
   0 -14  31   -7.36    5.29
   0 -14  31   -1.67    5.20
   0 -14  32    3.33    4.92
   0 -14  32   16.53    5.69
   0 -14  33   32.90    5.82
   0 -14  33   39.31    6.49
   0 -14  34   50.94    6.29
   0 -14  34   43.53    6.81
   0 -14  35   20.75    6.22
   0 -14  36   88.08    8.11
   0  15   0    2.67    2.89
   0 -15   0    4.48    2.98
   0 -15   0    3.13    2.71
   0  15   1   -1.47    2.65
   0  15  -1   -1.41    2.79
   0 -15   1   -0.94    2.86
   0 -15  -1    0.64    2.69
   0 -15   1    2.68    2.96
   0 -15  -1   -0.75    3.01
   0  15  -2   -1.99    2.91
   0  15   2    0.21    2.70
   0 -15  -2    1.36    2.60
   0 -15   2    0.82    2.86
   0 -15  -2   -1.80    3.09
   0 -15   2    1.49    2.86
   0 -15   2    0.92    2.74
   0  15  -3    0.22    2.79
   0  15   3    3.26    2.72
   0 -15  -3   -2.15    2.66
   0 -15   3    1.12    2.86
   0 -15  -3    3.15    2.96
   0 -15   3   -0.54    2.80
   0  15   4    6.32    2.76
   0 -15   4   -1.84    3.00
   0 -15  -4   -0.58    2.72
   0 -15   4   -1.58    3.02
   0 -15  -4   -1.05    2.90
   0 -15   5    1.44    3.01
   0  15   5    0.10    2.65
   0 -15  -5    2.23    2.54
   0 -15   5   -0.44    2.97
   0 -15  -5    2.56    2.89
   0 -15   6   -1.32    3.17
   0 -15  -6    0.54    2.39
   0 -15   6   -0.75    3.01
   0  15   6   -0.39    2.63
   0 -15   6    1.19    2.75
   0 -15  -6    0.45    2.88
   0 -15   7   -0.15    3.04
   0 -15  -7   -0.83    2.47
   0 -15  -7    0.45    2.84
   0 -15   7    0.15    2.96
   0 -15   7    3.29    3.16
   0  15   7   -2.10    2.60
   0 -15  -8    0.08    0.86
   0  15  -8   -0.09    1.13
   0 -15  -8    0.69    2.36
   0 -15   8   -0.63    3.06
   0 -15   8    1.04    2.84
   0 -15  -8    1.36    2.91
   0  15   8    1.31    2.48
   0 -15  -9    0.68    1.17
   0  15  -9   -0.06    1.38
   0 -15  -9    2.85    3.04
   0 -15   9   -1.47    2.87
   0  15   9    0.09    2.51
   0 -15  -9    3.38    2.38
   0 -15   9    0.81    3.25
   0 -15 -10   -1.65    2.83
   0 -15  10    2.79    2.90
   0 -15 -10   -0.03    1.38
   0  15 -10    1.70    1.52
   0  15  10    1.37    2.48
   0 -15  10   -0.50    3.13
   0 -15 -10    1.24    2.27
   0  15  11    0.81    2.52
   0  15 -11    0.52    1.70
   0 -15 -11    1.55    1.54
   0 -15 -11   -1.25    2.12
   0 -15 -11   -0.60    3.05
   0 -15  11    0.29    2.88
   0 -15  11    0.17    3.24
   0  15  12    1.25    2.58
   0  15 -12   -0.43    1.82
   0 -15 -12   -0.62    1.70
   0 -15 -12   -2.58    2.14
   0 -15  12   -0.17    3.39
   0 -15  12    4.40    3.05
   0 -15 -12   -3.75    3.17
   0 -15  13   -3.06    3.25
   0 -15 -13    2.23    3.17
   0 -15 -13    0.99    1.80
   0  15 -13    0.42    1.90
   0 -15  13   -0.70    3.37
   0  15  13    2.82    2.47
   0 -15 -14   -3.26    3.09
   0 -15  14    5.22    3.09
   0 -15 -14   -1.10    1.94
   0  15 -14    0.99    2.08
   0 -15  14   -0.72    3.58
   0  15  14   -3.50    2.55
   0 -15  14   -1.92    3.40
   0 -15 -15    2.06    3.13
   0 -15  15    0.86    2.96
   0  15 -15    0.06    2.17
   0 -15 -15   -0.18    2.01
   0 -15  15   -2.01    3.55
   0 -15  15   -4.81    3.81
   0  15  15   -2.07    2.56
   0 -15 -16    1.18    3.11
   0 -15  16   -1.44    3.08
   0 -15 -16    3.85    2.21
   0  15 -16   -0.54    2.28
   0 -15  16    2.55    3.66
   0  15  16    1.42    2.51
   0 -15 -17   -0.58    2.99
   0 -15  17    1.72    3.16
   0  15  17    1.89    2.50
   0 -15  17    0.19    3.58
   0  15 -17    0.22    2.47
   0 -15 -17    1.72    2.26
   0  15  18    0.42    2.56
   0 -15  18   -6.85    4.04
   0 -15 -18   -1.44    3.12
   0 -15  18    1.83    3.00
   0 -15 -18   -1.61    2.51
   0  15 -18   -2.99    2.67
   0 -15  19   -2.73    4.07
   0  15  19    1.34    2.62
   0 -15  19    4.03    3.07
   0 -15 -19   -6.23    3.38
   0  15 -19    0.08    2.67
   0 -15 -19   -1.09    2.54
   0  15  20    1.76    2.66
   0 -15  20   -3.79    3.97
   0 -15  20   -2.81    4.19
   0 -15 -20    3.62    3.09
   0 -15  20    0.96    3.09
   0 -15 -20   -0.08    2.65
   0  15 -20    2.92    2.86
   0 -15  21    6.34    4.39
   0 -15  21   -0.41    4.04
   0 -15 -21   -1.50    3.18
   0 -15  21   -2.01    3.03
   0  15 -21    0.09    3.00
   0 -15 -21    3.36    2.72
   0 -15  22    1.88    4.21
   0 -15  22   -1.24    4.19
   0 -15 -22   -1.34    3.14
   0 -15  22    0.53    3.13
   0  15 -22   -2.46    3.19
   0 -15 -22   -1.54    2.82
   0 -15  23   -0.21    4.09
   0 -15  23    1.28    4.44
   0 -15  23    0.26    3.02
   0 -15 -23    0.53    3.13
   0 -15  24   -1.71    4.45
   0 -15  24   -0.44    4.58
   0 -15  24   -2.93    3.11
   0 -15 -24   -1.42    3.28
   0 -15  25    3.02    4.57
   0 -15  25   -0.89    4.67
   0 -15  25   -3.14    3.01
   0 -15 -25    3.43    3.22
   0 -15  26   -1.31    4.44
   0 -15  26    7.51    5.12
   0 -15 -26   -0.97    3.10
   0 -15  26   -0.84    2.94
   0 -15  27   -0.22    4.54
   0 -15 -27   -0.12    3.07
   0 -15  27    1.17    2.86
   0 -15  27    4.64    4.89
   0 -15  28   -0.22    4.65
   0 -15  28   -2.36    5.11
   0 -15  28   -0.90    2.82
   0 -15  29    0.68    4.91
   0 -15  29   -3.84    5.20
   0 -15  29   -2.06    2.88
   0 -15  30    2.06    5.05
   0 -15  30    2.93    5.23
   0 -15  30    2.44    2.70
   0 -15  31    3.02    5.20
   0 -15  31    6.94    5.58
   0 -15  32    1.16    5.16
   0 -15  32   -2.26    5.51
   0 -15  33    0.23    5.23
   0 -15  33   -2.04    5.74
   0 -15  34   -4.15    5.24
   0 -15  34    9.83    5.84
   0  16   0  743.96   20.50
   0 -16   0  721.15   21.31
   0 -16   0  767.05   21.02
   0  16   1   91.23    4.94
   0  16  -1   80.71    4.85
   0 -16  -1   90.87    5.47
   0 -16   1   83.46    5.40
   0 -16  -1   82.22    5.06
   0 -16   1   89.40    5.20
   0  16   2   12.84    3.14
   0  16  -2   15.85    3.21
   0 -16   2   12.29    3.25
   0 -16  -2   15.02    3.25
   0 -16  -2   13.33    3.42
   0 -16   2   11.66    3.48
   0  16  -3  106.62    5.55
   0  16   3  111.86    5.29
   0 -16  -3  118.62    5.55
   0 -16   3  105.04    5.81
   0 -16  -3  111.01    6.10
   0 -16   3  107.88    5.74
   0  16   4  381.85   11.66
   0 -16   4  408.65   12.61
   0 -16   4  379.26   12.49
   0 -16  -4  366.86   11.96
   0 -16  -4  376.67   12.59
   0  16   5   80.54    4.53
   0 -16   5   76.47    5.17
   0 -16  -5   78.41    4.58
   0 -16  -5   75.98    5.22
   0 -16   5   77.56    5.19
   0  16   6  205.71    7.42
   0 -16   6  189.83    8.25
   0 -16  -6  211.40    7.56
   0 -16  -6  208.48    8.41
   0 -16   6  201.86    8.21
   0 -16   6  191.89    8.19
   0  16   7  403.43   12.01
   0 -16   7  396.43   13.10
   0 -16  -7  396.10   13.06
   0 -16   7  401.01   13.01
   0 -16  -7  408.31   12.17
   0 -16   7  389.80   13.20
   0  16   8   27.25    3.25
   0 -16   8   28.65    4.11
   0 -16  -8   17.44    2.94
   0 -16   8   27.61    4.08
   0 -16   8   21.61    3.63
   0 -16  -8   24.28    3.87
   0 -16   9   21.43    3.71
   0 -16  -9   22.81    3.89
   0  16   9   19.30    3.12
   0 -16  -9   16.96    1.10
   0  16  -9   18.24    1.48
   0 -16   9   15.89    3.97
   0 -16  -9   21.16    3.03
   0  16  10  233.93    7.79
   0 -16  10  240.43    9.26
   0  16 -10  221.17    6.27
   0 -16 -10  222.38    6.11
   0 -16  10  243.32    9.02
   0 -16 -10  232.17    9.04
   0 -16 -10  241.29    7.77
   0  16  11  158.85    6.04
   0 -16  11  136.37    7.17
   0 -16 -11  153.57    4.55
   0  16 -11  150.70    4.74
   0 -16 -11  152.25    5.77
   0 -16  11  152.33    6.98
   0 -16 -11  137.99    6.83
   0  16  12    4.53    2.65
   0  16 -12    1.70    1.81
   0 -16 -12   -0.08    1.63
   0 -16 -12    0.77    2.38
   0 -16  12    2.54    3.68
   0 -16  12    0.94    3.11
   0 -16 -12    4.15    3.18
   0 -16 -13   18.96    3.86
   0 -16  13   16.53    3.58
   0 -16  13   22.94    4.25
   0  16  13   20.38    3.10
   0 -16 -13   20.74    2.19
   0  16 -13   16.95    2.25
   0  16  14  469.64   13.51
   0 -16 -14  476.95   12.61
   0  16 -14  484.16   12.74
   0 -16  14  468.62   14.73
   0 -16 -14  463.65   14.77
   0 -16  14  459.39   15.44
   0 -16 -15   30.73    4.15
   0 -16  15   24.32    4.08
   0 -16  15   30.78    4.55
   0 -16  15   25.02    4.63
   0  16  15   29.76    3.39
   0 -16 -15   32.97    2.66
   0  16 -15   28.31    2.76
   0  16  16  279.22    8.69
   0 -16  16  267.06   10.58
   0 -16  16  235.73   10.35
   0 -16 -16  278.33    9.99
   0 -16  16  272.64    9.93
   0  16 -16  257.64    8.07
   0 -16 -16  269.80    8.00
   0 -16  17   95.32    6.58
   0  16  17   88.00    4.72
   0 -16  17   91.58    5.77
   0 -16 -17   95.71    5.79
   0  16 -17   87.34    4.32
   0 -16 -17   94.99    4.29
   0  16  18  705.79   19.41
   0 -16  18  721.50   21.82
   0 -16 -18  746.72   20.85
   0 -16  18  726.45   20.70
   0 -16 -18  756.03   19.14
   0  16 -18  697.29   19.13
   0 -16  19   44.44    5.49
   0  16  19   37.36    3.58
   0 -16  19   28.42    4.09
   0 -16 -19   36.63    4.30
   0 -16 -19   36.90    3.25
   0  16 -19   36.60    3.46
   0 -16  20   27.89    4.84
   0 -16 -20   17.42    3.71
   0 -16  20   20.53    3.62
   0 -16 -20   18.92    3.00
   0 -16  21   32.15    5.08
   0 -16  21   26.02    4.73
   0 -16 -21   23.58    3.93
   0 -16  21   19.92    3.76
   0 -16 -21   24.61    3.20
   0 -16  22   37.80    5.51
   0 -16  22   36.06    5.46
   0 -16  22   38.43    4.08
   0 -16 -22   37.78    4.26
   0 -16 -22   41.81    3.70
   0 -16  23   45.94    5.70
   0 -16  23   47.74    6.05
   0 -16  23   53.57    4.42
   0 -16 -23   54.91    4.69
   0 -16  24  221.27   10.25
   0 -16  24  221.51   10.37
   0 -16  24  221.79    8.36
   0 -16 -24  198.76    8.32
   0 -16  25  140.33    8.18
   0 -16  25  128.57    8.25
   0 -16  25  122.73    6.20
   0 -16 -25  130.11    6.39
   0 -16  26   50.00    5.96
   0 -16  26   48.26    6.41
   0 -16  26   43.13    4.20
   0 -16 -26   44.21    4.25
   0 -16  27   -5.08    4.89
   0 -16  27   -1.93    5.24
   0 -16  27    5.55    3.20
   0 -16 -27    4.57    3.42
   0 -16  28   59.13    6.47
   0 -16  28   53.23    6.55
   0 -16  28   55.19    4.26
   0 -16  29   48.43    6.31
   0 -16  29   35.43    6.32
   0 -16  29   49.92    4.09
   0 -16  30   16.53    5.57
   0 -16  30   12.18    5.77
   0 -16  30    8.94    3.12
   0 -16  31   15.40    5.74
   0 -16  31   12.88    5.87
   0 -16  32   89.24    7.61
   0 -16  32   94.12    8.27
   0 -16  33  161.22    9.43
   0 -16  33  156.60   10.13
   0 -16  34   61.21    7.22
   0  17   0    4.92    3.24
   0 -17   0    1.36    3.49
   0 -17   0   -1.03    3.17
   0  17  -1    1.34    3.17
   0  17   1    0.59    3.09
   0 -17  -1   -0.51    3.37
   0 -17   1    0.85    3.54
   0 -17  -1   -2.16    3.04
   0 -17   1   -0.60    3.11
   0  17   2    2.56    3.05
   0 -17  -2   -1.87    3.45
   0 -17   2   -1.02    3.24
   0 -17  -2    2.25    3.14
   0 -17   2   -0.46    3.16
   0  17   3   -2.17    3.12
   0 -17   3   -0.16    3.23
   0 -17  -3   -2.32    3.07
   0 -17  -3    0.51    3.16
   0  17   4   -2.24    3.07
   0 -17  -4    1.46    2.94
   0 -17   4   -4.04    3.34
   0 -17  -4    1.36    3.39
   0 -17   4    2.68    3.52
   0  17   5   -0.89    2.84
   0 -17   5    1.82    3.49
   0 -17  -5    2.06    3.02
   0 -17  -5    3.41    3.48
   0 -17   5    2.92    3.45
   0  17   6    1.31    3.01
   0 -17   6   -2.02    3.50
   0 -17  -6   -0.12    2.89
   0 -17   6   -1.18    3.56
   0 -17  -6   -3.24    3.51
   0 -17   6   -0.67    3.57
   0  17   7    0.11    2.94
   0 -17  -7   -0.51    3.32
   0 -17   7   -0.67    3.23
   0 -17  -7    0.36    2.74
   0 -17   7   -2.41    3.33
   0 -17   7    1.20    3.51
   0  17   8    0.64    2.95
   0 -17  -8   -0.51    3.25
   0 -17   8   -2.02    3.32
   0 -17   8   -1.58    3.60
   0 -17  -8    0.35    2.67
   0 -17   8   -2.26    3.55
   0  17   9    1.36    2.83
   0 -17   9   -2.47    3.66
   0 -17   9   -1.43    3.55
   0 -17  -9   -3.52    2.73
   0 -17  -9   -3.76    3.48
   0 -17   9    1.68    3.16
   0 -17  10    2.85    3.33
   0 -17 -10   -0.85    3.33
   0  17  10   -0.92    2.88
   0 -17  10   -1.26    3.66
   0  17 -10   -0.90    1.31
   0 -17 -10    0.93    0.78
   0 -17  10    1.83    3.67
   0 -17 -10    0.73    2.67
   0  17  11   -0.41    2.84
   0 -17 -11   -1.61    2.61
   0  17 -11    2.17    1.59
   0 -17 -11    0.50    1.29
   0 -17 -11    0.17    3.33
   0 -17  11    0.17    3.29
   0 -17  11   -0.56    3.63
   0  17  12   -1.00    2.75
   0 -17 -12   -2.32    2.54
   0 -17  12   -1.53    3.73
   0 -17 -12   -1.70    3.38
   0 -17  12    3.17    3.43
   0  17 -12    1.08    1.76
   0 -17 -12    0.27    1.48
   0  17  13   -0.69    2.83
   0  17 -13   -0.70    1.92
   0 -17 -13   -0.95    1.78
   0 -17  13   -1.99    3.32
   0 -17 -13   -2.03    3.42
   0 -17  13    0.78    3.73
   0 -17 -14   -0.14    1.90
   0  17 -14    3.07    2.08
   0 -17  14   -4.16    4.03
   0 -17 -14    2.19    3.61
   0 -17  14    1.49    3.59
   0  17  14    2.52    2.81
   0  17 -15    0.63    2.20
   0 -17 -15    0.96    2.02
   0 -17  15    1.01    3.69
   0 -17  15    4.79    3.64
   0 -17 -15    1.68    3.42
   0  17  15    1.63    2.90
   0  17 -16    0.63    2.37
   0 -17 -16    0.65    2.20
   0 -17  16   -2.87    3.99
   0 -17  16    0.16    3.45
   0 -17 -16    1.01    3.51
   0  17  16   -0.66    2.81
   0 -17  16    0.59    4.13
   0 -17 -17   -1.79    2.34
   0 -17  17    0.78    4.09
   0  17  17   -4.03    2.92
   0 -17 -17   -2.15    3.51
   0 -17  17   -3.91    3.64
   0 -17 -18   -1.65    2.54
   0 -17  18   -3.48    4.27
   0 -17  18   -3.22    3.62
   0 -17 -18   -5.73    3.78
   0 -17 -19    0.59    2.44
   0 -17  19   -1.06    4.36
   0 -17  19   -1.43    3.58
   0 -17 -19    2.74    3.65
   0 -17 -20   -1.25    2.72
   0 -17 -20   -0.95    3.42
   0 -17  20   -1.25    3.40
   0 -17  20   -1.95    4.49
   0 -17 -21   -0.08    2.83
   0 -17  21   -1.34    4.65
   0 -17 -21   -2.65    3.83
   0 -17  21   -1.54    3.51
   0 -17  21    4.24    4.55
   0 -17 -22    0.35    2.78
   0 -17  22   -5.01    4.77
   0 -17  22   -2.13    3.53
   0 -17 -22   -0.61    3.47
   0 -17  22   -5.89    4.75
   0 -17  23    3.74    4.86
   0 -17 -23   -0.45    3.46
   0 -17  23    2.09    3.36
   0 -17  23   -2.30    4.65
   0 -17  24   -4.05    5.20
   0 -17 -24   -0.15    3.59
   0 -17  24    0.73    3.41
   0 -17  24    5.60    4.92
   0 -17  25   -1.21    5.33
   0 -17  25   -2.90    3.55
   0 -17 -25    0.87    3.53
   0 -17  25   -5.65    5.01
   0 -17  26    2.47    5.18
   0 -17  26   -2.24    3.38
   0 -17 -26   -0.42    3.45
   0 -17  26    4.53    4.88
   0 -17  27   -0.48    4.98
   0 -17 -27    3.67    3.54
   0 -17  27   -0.14    3.23
   0 -17  27    2.51    5.31
   0 -17  28    2.19    5.24
   0 -17  28    1.05    3.17
   0 -17  28    7.41    5.52
   0 -17  29   -2.96    5.34
   0 -17  29   -0.25    3.15
   0 -17  29   -5.17    5.62
   0 -17  30    8.27    5.42
   0 -17  30    1.84    5.53
   0 -17  31    1.25    5.55
   0 -17  31    1.06    5.74
   0 -17  32   -0.25    5.34
   0 -17  33   -0.25    5.60
   0 -18   0 1645.70   43.37
   0 -18   0 1638.41   42.87
   0 -18   1   55.70    5.27
   0 -18  -1   58.84    5.28
   0 -18  -1   46.20    4.69
   0 -18   1   56.61    5.09
   0 -18  -2   83.24    5.81
   0 -18  -2  100.26    5.59
   0 -18   2   95.43    5.76
   0  18   3   -1.45    3.27
   0 -18  -3   -4.50    3.64
   0 -18   3    6.01    3.61
   0 -18  -3    1.01    3.27
   0  18   4   53.01    4.30
   0 -18  -4   58.79    4.53
   0 -18   4   52.84    4.73
   0 -18  -4   45.28    4.76
   0 -18   5   10.53    3.74
   0  18   5    7.00    3.32
   0 -18  -5    9.40    3.67
   0 -18  -5    7.94    3.28
   0 -18   5    7.83    3.71
   0 -18   6  114.71    6.50
   0 -18   6  117.83    6.65
   0  18   6  110.67    5.59
   0 -18  -6  108.41    5.63
   0 -18  -6  115.67    6.49
   0 -18   6  112.58    6.42
   0  18   7   -1.14    3.52
   0 -18   7    9.22    3.97
   0 -18  -7    4.53    3.77
   0 -18   7    3.94    3.70
   0 -18   7    5.80    3.90
   0 -18  -7    0.26    3.13
   0 -18   8  623.65   19.30
   0  18   8  638.34   17.90
   0 -18  -8  638.05   18.04
   0 -18   8  642.85   19.22
   0 -18  -8  621.68   19.11
   0 -18   8  664.91   19.51
   0 -18   9   79.11    5.92
   0  18   9   86.06    4.92
   0 -18  -9   72.64    4.67
   0 -18   9   83.98    5.66
   0 -18  -9   82.55    5.77
   0 -18   9   68.56    5.78
   0 -18  10  211.13    9.02
   0  18  10  203.31    7.48
   0 -18  10  200.85    8.95
   0 -18 -10  201.44    7.50
   0 -18  10  192.00    8.51
   0 -18 -10  200.68    8.66
   0 -18 -11    9.03    3.74
   0 -18  11    9.43    3.81
   0  18  11    2.68    3.16
   0  18 -11    3.15    1.25
   0 -18  11    2.90    3.97
   0 -18 -11    5.13    2.82
   0 -18  11    8.04    3.81
   0 -18 -12   27.58    3.23
   0  18  12   27.70    3.50
   0 -18 -12   22.20    1.60
   0 -18  12   32.99    4.83
   0  18 -12   24.28    1.96
   0 -18  12   30.51    4.47
   0 -18 -12   23.05    4.18
   0 -18 -13   41.49    2.29
   0 -18  13   38.85    4.96
   0 -18 -13   42.57    5.02
   0 -18  13   38.47    5.43
   0  18  13   46.83    4.17
   0  18  14  775.38   20.32
   0 -18 -14  725.77   18.77
   0 -18  14  762.25   21.81
   0 -18 -14  756.38   21.90
   0 -18  14  733.14   22.41
   0 -18 -15    3.69    2.12
   0 -18 -15    2.87    3.95
   0 -18  15    4.06    3.87
   0  18  15    2.93    3.34
   0 -18  15   -0.42    4.49
   0 -18 -16   10.67    2.32
   0 -18  16   10.30    3.91
   0 -18 -16    4.96    3.99
   0 -18  16   15.90    4.89
   0 -18 -17   72.91    3.65
   0 -18  17   76.02    5.56
   0 -18 -17   70.72    5.54
   0 -18  17   74.81    6.42
   0 -18  18  258.65   11.01
   0 -18  18  269.60   10.21
   0 -18 -18  251.51   10.10
   0 -18 -18  268.20    8.09
   0 -18  19    1.33    5.00
   0 -18  19    5.91    3.98
   0 -18 -19    4.78    3.93
   0 -18 -19    3.19    2.68
   0 -18  20  260.79    9.99
   0 -18 -20  257.67    9.96
   0 -18  20  265.36   11.30
   0 -18  21   60.06    5.27
   0 -18 -21   58.81    5.18
   0 -18  21   52.51    6.27
   0 -18  22  102.22    7.43
   0 -18  22  110.77    7.50
   0 -18  22  100.39    6.01
   0 -18 -22  101.05    6.09
   0 -18 -23   -1.92    3.79
   0 -18  23    1.43    3.68
   0 -18  23   -1.92    5.23
   0 -18  23    4.15    4.98
   0 -18  24  122.40    8.23
   0 -18  24  130.24    8.30
   0 -18  24  141.28    6.81
   0 -18 -24  121.44    6.77
   0 -18  25   16.35    4.01
   0 -18 -25   13.60    4.03
   0 -18  25    9.82    5.28
   0 -18  25    9.31    5.40
   0 -18  26   12.15    5.37
   0 -18  26    1.94    3.52
   0 -18 -26    7.17    3.84
   0 -18  26   13.36    5.53
   0 -18  27    8.64    5.77
   0 -18  27    6.93    3.61
   0 -18  27    4.51    5.42
   0 -18  28  222.87   11.21
   0 -18  28  235.56    9.03
   0 -18  28  247.51   11.44
   0 -18  29   11.84    5.83
   0 -18  29    4.08    3.48
   0 -18  30    5.94    5.55
   0 -18  30   10.33    5.97
   0 -18  31    9.56    5.83
   0 -19   0   -0.38    3.81
   0 -19   0   -0.33    3.56
   0 -19   1   -2.09    3.77
   0 -19  -1   -4.57    3.77
   0 -19   1   -1.18    3.55
   0 -19  -1    0.16    3.58
   0 -19  -2    1.33    3.65
   0 -19  -2    0.47    3.24
   0 -19   2   -0.34    3.68
   0 -19  -3    3.05    3.78
   0 -19  -3    0.31    3.30
   0 -19   3    3.68    3.61
   0 -19  -4    2.48    3.70
   0 -19   4   -1.25    3.65
   0 -19  -4   -2.84    3.37
   0 -19  -5   -4.00    3.95
   0 -19   5   -1.83    3.79
   0 -19  -5   -1.89    3.21
   0 -19   6   -4.55    3.82
   0 -19  -6   -6.10    4.07
   0 -19   6   -3.48    3.93
   0 -19  -6   -4.52    3.37
   0 -19   6   -4.85    3.99
   0 -19  -7   -2.10    3.87
   0 -19   7   -3.03    3.73
   0 -19  -7    1.50    3.21
   0 -19   7   -6.84    4.02
   0 -19   7    0.75    3.97
   0 -19  -8   -3.79    3.08
   0 -19   8   -1.32    3.74
   0 -19  -8   -4.58    3.91
   0 -19   8   -0.58    3.75
   0 -19   8   -0.96    4.00
   0  19   9    0.46    3.25
   0 -19  -9   -2.90    3.12
   0 -19  -9   -1.72    3.76
   0 -19   9   -4.73    3.77
   0 -19   9    0.79    4.07
   0 -19   9   -3.17    4.28
   0  19  10    0.68    3.24
   0 -19 -10   -1.22    3.04
   0 -19 -10   -3.63    3.93
   0 -19  10   -0.19    3.78
   0 -19  10   -1.41    4.05
   0 -19  10   -3.83    4.37
   0  19  11   -2.71    3.18
   0 -19 -11   -0.34    2.79
   0 -19  11   -3.01    4.05
   0 -19 -11   -2.67    3.97
   0 -19  11    0.82    4.32
   0 -19  11    1.64    4.00
   0 -19  12   -0.21    4.28
   0  19  12   -0.11    3.08
   0 -19  12    3.77    4.01
   0 -19 -12   -3.05    3.91
   0 -19  12    2.71    4.27
   0 -19 -13   -0.73    1.04
   0 -19 -13   -3.80    3.98
   0 -19  13   -0.75    3.87
   0 -19  13   -2.13    4.36
   0  19  13    3.28    3.33
   0 -19 -14    0.12    1.53
   0 -19  14    1.51    4.12
   0 -19  14   -1.50    3.84
   0 -19 -14   -1.14    3.86
   0 -19 -15   -3.02    4.03
   0 -19  15    1.49    3.99
   0 -19 -15   -0.93    1.76
   0 -19  15    3.75    4.36
   0 -19 -16    3.36    3.87
   0 -19  16    4.42    3.92
   0 -19 -16    0.97    1.97
   0 -19  16    7.63    4.77
   0 -19  17   -8.58    4.05
   0 -19 -17    2.03    3.91
   0 -19  17    2.28    4.61
   0 -19 -18    3.65    3.94
   0 -19  18   -4.87    4.08
   0 -19  18   -0.23    4.65
   0 -19 -19    0.90    3.83
   0 -19  19   -4.63    4.07
   0 -19  19    1.42    4.90
   0 -19  20   -4.05    4.03
   0 -19 -20    0.18    3.91
   0 -19  20    0.96    5.10
   0 -19 -21   -0.18    3.82
   0 -19  21   -3.13    4.04
   0 -19  21   -6.85    5.36
   0 -19  22    5.47    3.93
   0 -19 -22    0.69    3.86
   0 -19  22   -7.73    5.48
   0 -19  23    0.34    3.85
   0 -19 -23    4.06    3.86
   0 -19  23    3.73    5.25
   0 -19  23   -0.25    5.21
   0 -19 -24   -2.82    4.12
   0 -19  24   -0.50    3.85
   0 -19  24    3.03    5.40
   0 -19  24   -1.03    5.27
   0 -19  25    3.92    3.91
   0 -19 -25    0.82    3.97
   0 -19  25    3.31    5.25
   0 -19  25    2.35    5.72
   0 -19 -26   -1.41    3.83
   0 -19  26   -2.68    3.82
   0 -19  26    5.16    5.48
   0 -19  26    2.38    5.81
   0 -19  27    0.46    3.55
   0 -19  27   -8.36    5.75
   0 -19  27    3.50    5.71
   0 -19  28   -1.94    3.74
   0 -19  28    2.65    5.69
   0 -19  28   10.37    5.97
   0 -19  29  -10.99    6.03
   0 -20   0 1066.12   30.65
   0 -20   0 1118.52   30.24
   0 -20   1   26.43    4.91
   0 -20  -1   38.67    5.18
   0 -20  -1   30.66    4.68
   0 -20   1   32.79    4.80
   0 -20  -2  106.06    6.64
   0 -20  -2   90.07    5.95
   0 -20   2  109.12    6.44
   0 -20  -3    3.21    4.33
   0 -20   3   -1.48    4.43
   0 -20  -3   -1.94    3.94
   0 -20  -4 1053.90   30.25
   0 -20  -4 1132.77   29.55
   0 -20   4 1038.96   29.98
   0 -20  -5   14.46    4.54
   0 -20  -5   10.12    3.99
   0 -20   5   11.11    4.43
   0 -20  -6   46.86    5.18
   0 -20   6   47.48    5.19
   0 -20   6   41.56    5.08
   0 -20  -6   45.86    4.42
   0 -20   7   -2.98    4.23
   0 -20   7   -3.20    4.17
   0 -20  -7   -4.22    4.14
   0 -20  -7   -3.60    3.65
   0 -20   8    3.21    4.25
   0 -20   8   -1.62    4.16
   0 -20  -8    3.20    3.35
   0 -20   8   -1.40    3.88
   0 -20  -8    3.82    4.02
   0 -20   9   60.42    5.74
   0 -20   9   47.86    5.54
   0 -20  -9   61.29    5.61
   0 -20   9   53.85    5.47
   0 -20  -9   56.39    4.62
   0 -20  10  403.48   14.30
   0 -20  10  381.04   13.94
   0 -20 -10  386.84   13.79
   0 -20  10  393.66   13.80
   0 -20 -10  399.50   12.38
   0 -20  11   15.42    4.88
   0 -20  11    8.00    4.90
   0 -20 -11   12.55    3.36
   0 -20  11    8.77    4.47
   0 -20 -11   15.49    4.40
   0 -20  12   81.08    6.49
   0 -20  12   84.47    6.21
   0 -20 -12   88.13    6.37
   0 -20  12   92.61    6.74
   0 -20  13   37.32    5.48
   0 -20  13   47.39    6.14
   0 -20  13   46.99    5.47
   0 -20 -13   44.27    5.38
   0 -20  14   74.30    5.88
   0 -20 -14   78.48    6.11
   0 -20  14   64.29    6.41
   0 -20  14   76.33    6.59
   0 -20 -15   33.79    5.07
   0 -20  15   28.16    4.91
   0 -20  15   42.29    5.54
   0 -20 -16   53.93    5.44
   0 -20  16   48.33    5.42
   0 -20  16   52.02    6.15
   0 -20  17    5.96    4.61
   0 -20 -17    7.96    4.67
   0 -20 -18  655.65   20.09
   0 -20  18  656.98   20.00
   0 -20  18  645.57   21.11
   0 -20  19   51.65    5.49
   0 -20 -19   35.60    5.21
   0 -20  19   46.16    6.37
   0 -20 -20   19.29    4.73
   0 -20  20   15.08    4.58
   0 -20  20   19.89    6.02
   0 -20 -21    7.19    4.20
   0 -20  21    9.16    4.19
   0 -20  21   11.29    5.80
   0 -20  22   30.12    4.76
   0 -20 -22   33.87    5.02
   0 -20  22   35.00    6.34
   0 -20 -23   25.83    4.84
   0 -20  23   28.09    4.79
   0 -20  23   24.20    6.49
   0 -20  23   26.15    6.08
   0 -20  24  247.92   11.72
   0 -20  24  242.40   11.89
   0 -20 -24  228.64    9.78
   0 -20  24  242.12    9.94
   0 -20  25   -6.10    5.78
   0 -20  25   13.72    6.20
   0 -20  25    7.07    4.32
   0 -20 -25    6.03    4.41
   0 -20  26   82.66    7.78
   0 -20  26   78.05    7.89
   0 -20  26   82.99    5.84
   0 -20  27    7.05    5.96
   0 -20  27   -7.07    6.30
   0 -20  27    5.50    4.09
   0 -20  28   47.18    4.81
   0 -21   0    4.18    4.11
   0 -21   0   -0.42    4.37
   0 -21   1    0.19    4.04
   0 -21  -1    1.07    3.83
   0 -21  -1    1.69    4.23
   0 -21   1   -0.63    4.35
   0 -21   2    1.14    4.03
   0 -21  -2   -3.30    3.89
   0 -21  -2   -2.11    4.06
   0 -21  -3    0.17    3.83
   0 -21   3   -3.28    4.31
   0 -21  -3   -0.42    4.23
   0 -21   4   -5.11    4.20
   0 -21  -4    3.31    3.62
   0 -21  -4   -1.48    4.26
   0 -21  -5    5.16    3.70
   0 -21   5   -3.41    4.18
   0 -21  -5   -0.84    4.23
   0 -21  -6    4.22    3.53
   0 -21   6   -3.06    4.19
   0 -21  -6   -0.42    4.21
   0 -21   6    1.26    4.23
   0 -21  -7    8.81    3.80
   0 -21   7   16.01    4.63
   0 -21   7   14.94    4.49
   0 -21  -7   15.63    4.60
   0 -21  -8   -1.19    3.63
   0 -21   8    0.84    4.05
   0 -21  -8   -0.42    4.02
   0 -21   8    0.85    4.26
   0 -21   9    1.92    4.50
   0 -21  -9    0.42    3.48
   0 -21   9    6.32    4.33
   0 -21  -9   -0.21    4.32
   0 -21   9    3.24    4.28
   0 -21  10   -5.23    4.56
   0 -21 -10   -1.20    3.31
   0 -21 -10   -1.06    4.21
   0 -21  10    2.32    4.27
   0 -21  10   -1.76    4.30
   0 -21 -11   -1.28    4.40
   0 -21  11   -1.27    4.25
   0 -21  11    0.22    4.39
   0 -21  11    4.03    4.74
   0 -21 -12   -5.49    4.32
   0 -21  12    0.21    4.12
   0 -21  12   -1.60    4.43
   0 -21  12   -2.97    4.88
   0 -21 -13    3.99    4.38
   0 -21  13   -2.71    4.14
   0 -21  13   -4.40    4.69
   0 -21  13    5.38    4.94
   0 -21  14   10.35    4.44
   0 -21 -14    7.51    4.41
   0 -21  14    8.25    4.97
   0 -21  14   11.16    5.21
   0 -21 -15   -0.41    4.33
   0 -21  15   -4.93    4.43
   0 -21  15   -0.24    4.74
   0 -21  15    6.29    5.11
   0 -21 -16    2.05    4.28
   0 -21  16   -1.84    4.42
   0 -21  16    6.56    4.94
   0 -21 -17   -2.65    4.41
   0 -21  17   -2.43    4.45
   0 -21  17   -2.97    5.16
   0 -21 -18   -1.01    4.40
   0 -21  18   -3.20    4.49
   0 -21  18   -0.75    5.19
   0 -21  19   -1.19    4.51
   0 -21 -19    3.39    4.25
   0 -21  19    5.86    5.02
   0 -21  20   -2.35    4.48
   0 -21 -20   -3.35    4.69
   0 -21  21   -0.77    4.44
   0 -21 -21   -0.97    4.48
   0 -21  21    4.27    5.68
   0 -21 -22    4.56    4.50
   0 -21  22    0.57    4.36
   0 -21  22   -3.80    5.77
   0 -21  23    4.96    5.85
   0 -21  23   -0.94    4.55
   0 -21 -23    4.12    4.41
   0 -21  24   -1.90    5.64
   0 -21  24   -3.64    6.09
   0 -21 -24   -6.26    4.58
   0 -21  24    1.11    4.27
   0 -21  25    2.48    5.60
   0 -21  25    0.28    5.98
   0 -21 -25   -2.88    4.28
   0 -21  25    0.54    4.18
   0 -21  26   -1.56    4.05
   0 -21  27    5.09    3.97
   0 -22   0  432.88   15.11
   0 -22   0  425.11   14.50
   0 -22   1   19.59    4.85
   0 -22  -1   26.07    4.84
   0 -22   1   27.01    5.23
   0 -22  -1   25.24    4.94
   0 -22  -2   -0.36    4.02
   0 -22   2   -3.75    4.43
   0 -22  -2   -4.67    4.38
   0 -22   3   20.38    4.74
   0 -22  -3   24.72    4.61
   0 -22  -3   26.45    4.96
   0 -22   4   31.09    5.05
   0 -22  -4   20.46    4.82
   0 -22  -4   34.17    4.68
   0 -22  -5   76.03    6.28
   0 -22   5   73.28    6.17
   0 -22  -5   64.15    5.49
   0 -22   6  157.43    8.39
   0 -22  -6  160.55    8.49
   0 -22   6  151.41    8.26
   0 -22  -6  156.54    7.56
   0 -22   7    4.13    4.78
   0 -22   7    3.11    4.62
   0 -22  -7    0.89    4.50
   0 -22  -7    3.06    4.02
   0 -22  -8  105.27    7.21
   0 -22   8  111.13    7.25
   0 -22   8  110.36    7.32
   0 -22  -8  106.22    6.23
   0 -22   9   75.51    6.35
   0 -22  -9   82.50    6.61
   0 -22   9   87.07    6.77
   0 -22  -9   93.04    5.67
   0 -22  10   39.55    5.76
   0 -22 -10   41.47    5.67
   0 -22  10   40.85    5.49
   0 -22  11    1.54    4.40
   0 -22 -11    1.11    4.46
   0 -22  11   -2.99    5.20
   0 -22  11    6.99    4.81
   0 -22  12    4.16    4.42
   0 -22 -12   -1.32    4.74
   0 -22  12    7.29    5.08
   0 -22  12    8.28    4.97
   0 -22  13   13.09    4.68
   0 -22 -13    0.22    4.85
   0 -22  13    9.37    5.10
   0 -22  13    5.31    5.42
   0 -22  14  287.70   12.39
   0 -22  14  285.44   11.81
   0 -22 -14  303.33   11.85
   0 -22  14  291.32   12.62
   0 -22  15  103.96    7.81
   0 -22  15   99.66    8.04
   0 -22 -15  102.16    7.10
   0 -22  15  108.65    7.22
   0 -22 -16    6.66    4.81
   0 -22  16    0.85    4.56
   0 -22  16    0.77    5.48
   0 -22  16    7.08    5.27
   0 -22 -17    2.34    4.48
   0 -22  17   -2.11    4.57
   0 -22  17    5.12    5.38
   0 -22 -18   70.46    6.35
   0 -22  18   64.62    6.27
   0 -22  18   53.87    6.85
   0 -22  19  123.29    8.65
   0 -22 -19  126.68    7.61
   0 -22  19  110.82    7.37
   0 -22  20   72.99    7.52
   0 -22 -20   70.84    6.25
   0 -22  20   72.84    6.45
   0 -22 -21   27.34    5.29
   0 -22  21   22.42    5.10
   0 -22  22   13.02    6.53
   0 -22 -22   23.13    5.03
   0 -22  22   20.70    5.03
   0 -22 -23  102.56    7.13
   0 -22  23  105.11    7.18
   0 -22 -24   52.03    5.86
   0 -22  24   62.55    5.95
   0 -22  25   27.79    4.97
   0 -22  26    4.73    4.35
   0 -22  27   36.08    5.22
   0 -23   0    0.20    4.22
   0 -23   0    1.40    4.76
   0 -23   1    0.20    4.35
   0 -23  -1    2.10    4.49
   0 -23   1   -0.23    4.62
   0 -23  -1    5.24    4.26
   0 -23   2   -0.21    4.32
   0 -23  -2   -1.63    4.44
   0 -23  -2    3.04    4.21
   0 -23   3   -0.84    4.46
   0 -23  -3    0.93    4.59
   0 -23  -3    5.20    4.38
   0 -23   4   -1.93    4.67
   0 -23  -4   -3.96    4.59
   0 -23  -4   -3.65    4.17
   0 -23   5   -1.31    4.49
   0 -23  -5    1.17    4.73
   0 -23  -5    0.36    4.25
   0 -23   6    2.90    4.48
   0 -23  -6   -0.47    4.67
   0 -23   6   -1.17    4.65
   0 -23  -6   -3.44    4.19
   0 -23   7   -3.63    4.83
   0 -23   7   -5.11    4.81
   0 -23  -7   -0.93    4.79
   0 -23  -7    1.82    3.84
   0 -23   8   -4.40    4.91
   0 -23  -8    1.63    4.79
   0 -23   8   -2.77    4.78
   0 -23  -8   -1.75    3.82
   0 -23   9   -1.88    4.82
   0 -23  -9   -0.69    4.61
   0 -23   9    3.00    4.69
   0 -23  10   -1.43    4.60
   0 -23 -10    0.69    4.39
   0 -23  10   -4.37    4.90
   0 -23  11   -4.60    4.89
   0 -23  11    2.30    4.68
   0 -23 -11    3.23    4.76
   0 -23  12   -9.34    5.45
   0 -23  12   -4.57    4.83
   0 -23 -12    2.52    4.59
   0 -23  13    3.41    4.78
   0 -23 -13    3.42    4.57
   0 -23  13    3.00    5.06
   0 -23  13    1.98    5.24
   0 -23 -14    1.82    4.69
   0 -23  14    0.45    4.60
   0 -23  14    0.51    4.99
   0 -23  14   -3.52    5.45
   0 -23 -15   -9.22    4.91
   0 -23  15   -3.14    4.57
   0 -23  15    1.55    5.33
   0 -23  15    0.77    5.38
   0 -23  16    0.44    4.77
   0 -23 -16   -4.91    4.83
   0 -23  16    1.83    5.42
   0 -23  16   -3.69    5.69
   0 -23 -17   -2.89    4.77
   0 -23  17    5.31    4.66
   0 -23  17   -2.92    5.40
   0 -23  17   -7.24    5.70
   0 -23 -18   -1.76    4.80
   0 -23  18   -0.22    4.81
   0 -23  18   -3.55    6.04
   0 -23  18    6.46    5.73
   0 -23  19    1.95    4.62
   0 -23 -19   -4.34    4.91
   0 -23  19    3.55    5.42
   0 -23  20    1.49    4.82
   0 -23 -20   -0.43    4.79
   0 -23  20    0.55    5.61
   0 -23  21    3.59    4.86
   0 -23 -21    1.27    4.65
   0 -23  22    3.12    4.90
   0 -23 -22   -0.83    4.73
   0 -23 -23    6.59    4.72
   0 -23  23    8.24    4.75
   0 -23 -24    2.81    4.81
   0 -23  24    3.42    4.65
   0 -23  25    1.16    4.58
   0 -23  26    2.28    4.50
   0 -24   0  138.64    8.54
   0 -24   0  144.59    8.21
   0 -24   1  248.94   11.08
   0 -24  -1  238.87   11.13
   0 -24   1  241.22   10.53
   0 -24  -1  247.92   10.47
   0 -24  -2   58.98    6.59
   0 -24   2   67.98    6.50
   0 -24  -2   60.58    5.98
   0 -24  -3   18.69    5.58
   0 -24   3   24.93    5.57
   0 -24  -3   20.28    5.15
   0 -24  -4  414.85   15.38
   0 -24  -4  431.07   14.57
   0 -24   4  409.10   15.03
   0 -24   5  100.62    7.69
   0 -24  -5   97.76    7.55
   0 -24   5  101.56    7.61
   0 -24  -5  111.65    6.98
   0 -24  -6    8.20    4.76
   0 -24   6   -0.24    4.97
   0 -24   6   -1.15    4.78
   0 -24  -6    4.44    4.34
   0 -24  -7    5.06    4.60
   0 -24   7   -5.06    4.98
   0 -24   7    3.75    5.07
   0 -24  -7    5.45    4.25
   0 -24   8    2.15    5.06
   0 -24   8    1.69    4.90
   0 -24  -8    7.48    5.11
   0 -24  -9   71.42    6.64
   0 -24   9   81.75    6.87
   0 -24   9   70.59    6.82
   0 -24  10   28.84    5.84
   0 -24 -10   39.83    5.87
   0 -24  10   29.72    5.55
   0 -24  11   26.54    5.67
   0 -24  11   26.97    5.41
   0 -24 -11   25.34    5.47
   0 -24  12    8.93    5.48
   0 -24  12    7.85    4.93
   0 -24 -12    0.95    4.84
   0 -24  13   18.12    5.49
   0 -24 -13   15.17    5.31
   0 -24  13   19.41    5.25
   0 -24  14   32.31    6.33
   0 -24  14   34.55    5.79
   0 -24 -14   26.36    5.67
   0 -24  15  114.78    8.69
   0 -24 -15  114.59    8.03
   0 -24  15  127.18    8.07
   0 -24  16  126.84    8.38
   0 -24 -16  140.38    8.46
   0 -24  16  128.06    9.13
   0 -24  16  144.54    9.55
   0 -24 -17   40.20    6.13
   0 -24  17   56.27    6.49
   0 -24  17   36.47    7.15
   0 -24  17   49.69    7.40
   0 -24 -18  120.03    8.02
   0 -24  18  130.29    8.28
   0 -24  18  127.30    9.38
   0 -24 -19   11.73    5.22
   0 -24  19   12.16    5.19
   0 -24 -20   -1.12    5.22
   0 -24  20   -0.45    5.14
   0 -24  21   45.30    6.17
   0 -24 -21   50.61    6.22
   0 -24  22   16.95    5.48
   0 -24 -22   17.39    5.38
   0 -24  23   42.83    6.13
   0 -24 -23   52.24    6.33
   0 -24  24   67.49    6.55
   0 -24  25   17.77    5.18
   0 -25   0    6.05    5.21
   0 -25   0   -5.42    5.13
   0 -25   1    1.51    5.06
   0 -25  -1   -2.27    5.03
   0 -25   1    3.97    4.90
   0 -25  -1   -4.47    5.04
   0 -25  -2    2.52    5.20
   0 -25  -2    6.61    4.72
   0 -25   2    4.03    4.89
   0 -25  -3    4.79    5.10
   0 -25   3    2.73    4.89
   0 -25  -3    0.60    4.53
   0 -25  -4    0.25    5.22
   0 -25  -4   -0.59    4.58
   0 -25   4   -0.46    5.12
   0 -25  -5   -3.27    4.96
   0 -25   5    8.56    5.19
   0 -25   5   -3.52    5.41
   0 -25  -5    1.51    4.57
   0 -25   6    2.52    5.11
   0 -25  -6    5.27    5.06
   0 -25  -6    5.10    4.49
   0 -25   6    0.96    5.24
   0 -25  -7   -1.75    5.00
   0 -25   7    1.00    4.95
   0 -25   7    4.38    5.30
   0 -25   8    2.25    4.98
   0 -25  -8   -0.25    5.05
   0 -25   8    5.20    5.33
   0 -25  -9    3.99    5.10
   0 -25   9   -3.50    5.19
   0 -25   9    3.27    5.34
   0 -25  10   -4.49    5.10
   0 -25 -10    2.49    5.15
   0 -25  10    3.07    5.45
   0 -25 -11    3.71    4.94
   0 -25  11   -1.49    5.05
   0 -25  11    3.37    5.44
   0 -25 -12   -1.73    5.01
   0 -25  12   -0.74    4.96
   0 -25  12    0.26    5.48
   0 -25  13   -3.94    5.22
   0 -25 -13    1.23    4.88
   0 -25  13   -0.27    5.40
   0 -25 -14   -6.13    5.29
   0 -25  14   -4.90    5.30
   0 -25  14   -1.36    5.82
   0 -25 -15   -1.95    5.29
   0 -25  15    2.44    5.36
   0 -25  16   11.12    5.34
   0 -25 -16    0.48    5.14
   0 -25 -17   -5.74    5.19
   0 -25  17    1.43    5.15
   0 -25  18   -5.21    5.42
   0 -25 -18    2.60    5.21
   0 -25 -19    3.05    5.18
   0 -25  19   -0.23    5.29
   0 -25 -20    5.79    5.22
   0 -25  20    0.46    5.20
   0 -26   0   19.89    5.92
   0 -26   0   20.00    5.81
   0 -26  -1  128.96    8.67
   0 -26   1  127.17    8.52
   0 -26   1  118.21    8.10
   0 -26  -1  124.10    8.04
   0 -26  -2   14.63    5.68
   0 -26  -2   14.81    5.30
   0 -26   2   12.63    5.58
   0 -26  -3   80.68    7.50
   0 -26  -3   70.65    6.62
   0 -26   3   70.38    7.04
   0 -26  -4   16.17    5.73
   0 -26   4    8.22    5.52
   0 -26  -4   17.35    5.29
   0 -26  -5  105.24    8.32
   0 -26   5  105.63    8.25
   0 -26   5  101.23    7.92
   0 -26   6  173.95    9.66
   0 -26   6  164.91    9.51
   0 -26  -7   47.01    6.66
   0 -26   7   53.45    6.94
   0 -26   7   49.76    6.68
   0 -26   8   22.89    5.85
   0 -26  -8   26.44    5.80
   0 -26   8   30.19    6.27
   0 -26  -9  117.57    8.54
   0 -26   9  125.25    8.52
   0 -26   9  111.74    8.63
   0 -26 -10   17.50    5.85
   0 -26  10   19.88    5.80
   0 -26  10   23.45    6.23
   0 -26  11   26.28    5.83
   0 -26 -11   15.67    5.78
   0 -26  11   26.26    6.40
   0 -26 -12   66.62    7.18
   0 -26  12   47.02    6.70
   0 -27   0    5.92    5.37
   0 -27  -1   -6.85    5.39
   0 -27   1   -4.89    5.17
   0 -27  -2    1.94    4.72
   0 -27   2   -7.85    5.40
   0 -27   3   -4.86    5.39
   0 -27   4   -7.93    5.80
   0 -27   5    5.82    5.54
   0 -27   6    1.80    5.29
   0 -27   7   -0.79    5.84
   0 -28   0   76.58    7.23
   0 -28   1   18.24    5.74
   0 -28   2   -0.48    5.50
   0 -28   3   57.32    7.02
  -1   0   3    4.64    0.89
   1   0  -3    3.98    0.76
  -1   0   4  177.64    4.72
   1   0  -4  176.12    4.71
   1   0   4  169.24    4.48
  -1   0   5    2.67    1.20
   1   0  -5    4.12    1.17
   1   0   5    3.64    0.96
  -1   0  -6 1932.77   48.82
   1   0  -6 2095.46   49.00
  -1   0   6 2050.59   49.01
   1   0  -7    2.99    1.56
  -1   0  -7    0.10    1.17
  -1   0   7    1.65    1.31
   1   0  -8    9.48    1.69
  -1   0  -8    7.06    1.29
  -1   0   8    4.95    1.40
   1   0  -9    0.92    1.75
  -1   0  -9    2.71    1.26
  -1   0   9    3.55    1.47
  -1   0 -10   12.91    1.51
   1   0 -10   19.03    2.05
  -1   0 -11    1.22    1.36
  -1   0  11   -0.11    1.36
   1   0 -11    2.51    1.80
  -1   0 -12 1422.50   35.04
  -1   0  12 1477.34   35.04
   1   0 -12 1352.67   35.53
  -1   0 -13   -0.16    1.40
  -1   0  13    0.28    1.31
   1   0 -13   -1.44    2.06
  -1   0 -14   13.28    1.67
  -1   0  14   10.67    1.49
   1   0 -14   12.71    2.21
  -1   0  15    2.59    1.47
   1   0 -15    2.57    2.22
  -1   0 -15    0.33    1.60
  -1   0 -16 1376.97   32.72
   1   0 -16 1318.98   33.19
   1   0  16 1288.22   33.18
  -1   0  16 1273.77   32.52
   1   0  17    0.84    1.98
  -1   0 -17   -1.16    2.32
   1   0 -17   -0.08    2.32
  -1   0  17   -0.10    1.46
  -1   0  18   55.83    3.06
   1   0  18   56.07    3.33
  -1   0 -18   60.29    3.53
   1   0 -18   62.27    3.67
  -1   0  18   57.39    2.75
   1   0  19    1.96    2.37
  -1   0  19    3.26    1.98
  -1   0 -19    7.17    2.69
   1   0 -19    4.61    2.81
  -1   0  19    4.75    1.78
  -1   0  20 1492.72   37.22
   1   0  20 1447.47   37.60
  -1   0 -20 1454.49   37.54
   1   0 -20 1532.70   37.66
  -1   0  20 1480.16   36.79
   1   0  21   -2.68    2.55
  -1   0  21   -2.16    2.20
  -1   0 -21   -1.05    2.80
  -1   0  21   -0.06    1.76
   1   0 -21    2.72    2.77
  -1   0 -22  347.79   10.34
   1   0 -22  341.84   10.35
  -1   0  22  326.61    9.30
   1   0  22  320.58   10.24
  -1   0  22  311.06    9.79
  -1   0 -23    1.46    3.01
   1   0 -23   -0.32    2.98
   1   0  23   -1.92    2.62
  -1   0  23   -0.74    2.32
  -1   0  23   -0.39    1.83
  -1   0  24    1.27    2.22
   1   0  24   -0.83    2.71
  -1   0  24    0.20    1.94
  -1   0  25   -0.41    2.44
   1   0  25   -1.47    2.75
  -1   0  25   -2.07    2.02
   1   0  26   48.84    3.92
  -1   0  26   47.01    3.57
  -1   0  26   48.44    2.97
   1   0  27    3.70    2.90
  -1   0  27   -0.78    2.49
  -1   0  28    5.19    2.75
   1   0  28    9.43    3.26
   1   0  29    0.85    3.20
  -1   0  29    1.21    2.89
   1   0  29   -1.39    2.99
  -1   0  30  131.27    5.89
   1   0  30  119.00    6.14
   1   0  30  111.19    5.69
  -1   0  31   -2.58    3.09
   1   0  31   -0.15    3.40
   1   0  31   -3.47    3.32
   1   0  32   92.71    5.71
  -1   0  32   86.53    5.24
   1   0  32   89.12    5.30
  -1   0  33   -0.14    3.28
   1   0  33   -5.75    3.86
   1   0  33    2.61    3.48
   1   0  34   95.31    6.01
   1   0  34   78.06    5.32
  -1   0  34   91.84    5.46
   1   0  35   -5.72    3.79
  -1   0  35    1.58    3.52
   1   0  35   -3.36    3.89
   1   0  36   62.85    5.04
  -1   0  36   70.60    5.17
   1   0  36   78.34    5.65
   1   0  37   -5.52    3.88
   1   0  37    4.75    4.12
  -1   0  37   -2.41    3.50
  -1   0  38    2.14    4.20
   1   0  38   -1.97    4.12
  -1   0  38   -3.21    3.81
  -1   0  39   -2.34    4.47
   1   0  39   -2.93    4.22
   1   0  40   63.06    5.96
   1   0  41    1.69    4.38
   1  -1   2  146.93    1.87
  -1   1  -2  140.37    1.75
   1  -1   2  152.77    2.05
   1   1  -2  145.01    1.71
  -1   1   2  141.72    1.75
  -1  -1   2  140.87    1.77
   1  -1   3 2472.57   62.42
   1  -1   3 2666.63   62.52
  -1   1  -3 2649.58   62.50
  -1   1  -3 2630.69   62.51
  -1  -1   3 2583.56   62.41
  -1   1   3 2600.48   62.41
   1   1  -3 2569.52   62.40
   1  -1  -3 2544.88   62.39
  -1   1  -3 2607.96   62.35
   1  -1   4  162.86    4.23
  -1   1  -4  156.83    4.07
   1  -1  -4  148.65    4.21
   1   1  -4  148.65    4.24
  -1   1  -4  159.87    4.33
   1  -1   4  154.73    4.33
  -1  -1   4  151.38    4.24
  -1   1   4  151.00    4.23
  -1   1  -4  148.42    4.32
  -1   1  -5  445.06   10.98
  -1   1  -5  457.06   11.28
  -1   1  -5  445.91   11.28
   1  -1  -5  429.69   11.22
  -1  -1   5  435.39   11.23
   1   1  -5  441.55   11.24
  -1   1   5  435.05   11.23
   1  -1   5  459.05   11.20
   1  -1   6  468.77   11.59
  -1   1   6  453.96   11.28
  -1   1  -6  445.71   11.28
  -1   1  -6  441.94   11.61
  -1  -1   6  469.42   11.67
  -1   1   6  455.70   11.68
   1   1  -6  463.35   11.67
   1  -1  -6  468.61   11.67
  -1   1  -7  388.93    9.90
  -1   1   7  380.32    9.92
  -1  -1   7  397.57   10.38
  -1   1   7  415.67   10.40
   1   1  -7  425.57   10.41
   1  -1  -7  414.84   10.40
  -1  -1   7  400.32   10.03
  -1   1  -7  407.23   10.34
   1  -1   7  396.69   10.28
  -1   1   8  294.06    8.17
  -1  -1   8  305.22    8.17
  -1  -1  -8  292.54    7.74
  -1  -1   8  308.90    7.81
   1   1  -8  322.20    8.23
   1  -1  -8  308.24    8.17
  -1   1  -8  297.31    7.59
  -1   1   8  295.49    7.58
  -1   1  -8  310.10    8.07
  -1   1   9   17.15    1.70
  -1  -1   9   18.07    1.80
   1  -1   9   17.60    1.61
  -1  -1  -9   17.13    1.31
  -1   1  -9   19.54    1.77
  -1  -1   9   19.22    1.40
  -1   1   9   16.90    1.01
  -1   1  -9   18.64    1.02
   1  -1  -9   17.08    1.89
   1   1  -9   18.68    1.95
   1  -1 -10    5.23    1.73
   1   1 -10    5.36    1.78
  -1   1 -10    5.57    1.56
  -1  -1 -10    4.21    1.12
   1  -1  10    5.38    1.44
  -1  -1  10    4.70    1.24
  -1   1  10    4.70    0.78
  -1   1 -10    5.16    0.80
  -1   1 -11  519.25   12.99
  -1  -1 -11  492.12   12.61
  -1   1  11  536.27   12.63
  -1  -1  11  537.77   13.02
   1  -1 -11  515.38   13.20
   1   1 -11  525.35   13.24
  -1  -1  11  499.51   12.80
  -1   1 -11  480.48   12.25
  -1   1  11  476.32   12.24
   1  -1  11  510.35   12.99
  -1  -1  12   83.01    3.14
  -1   1  12   80.21    2.72
  -1  -1 -12   85.20    2.81
  -1   1 -12   83.57    3.22
  -1  -1  12   74.35    2.94
   1  -1  12   78.20    3.40
   1  -1  12   84.28    3.17
   1  -1 -12   77.83    3.54
   1   1 -12   76.12    3.45
  -1  -1  13  154.94    4.79
  -1   1 -13  151.29    4.79
  -1  -1 -13  150.28    4.43
  -1   1  13  143.41    4.34
  -1  -1  13  146.35    4.68
   1  -1  13  158.74    5.12
   1  -1  13  147.45    4.81
   1   1 -13  160.45    5.23
   1  -1 -13  144.24    5.15
  -1  -1 -14  199.88    5.60
  -1   1 -14  198.45    5.97
  -1  -1  14  202.37    5.95
  -1   1  14  196.20    5.52
   1  -1  14  196.11    6.25
  -1  -1  14  191.90    5.85
   1  -1  14  196.25    5.95
   1  -1 -14  189.69    6.31
   1   1 -14  194.38    6.31
  -1  -1 -15  320.80    8.41
  -1   1 -15  320.46    8.78
  -1   1  15  315.69    8.32
  -1  -1  15  316.21    8.74
   1  -1  15  306.90    9.10
  -1  -1  15  296.70    8.68
   1  -1  15  302.67    8.71
   1   1 -15  322.21    9.18
   1  -1 -15  299.59    9.07
  -1  -1  16  105.19    3.98
   1  -1  16   98.29    4.22
  -1  -1  16  107.83    3.96
  -1   1  16  104.21    3.52
   1   1 -16  105.70    4.49
  -1   1 -16  115.15    4.16
  -1   1 -17  754.96   20.19
   1   1 -17  779.25   20.27
  -1   1  17  779.53   19.39
  -1  -1  17  774.50   19.79
   1  -1  17  763.90   20.26
  -1  -1  17  759.01   19.86
  -1   1 -18    1.56    2.34
   1   1 -18    1.35    2.40
  -1   1  18    0.70    1.36
  -1  -1  18    4.64    1.76
   1  -1  18   -0.53    2.10
  -1  -1  18    1.80    1.76
  -1   1 -19   69.57    3.93
   1   1 -19   78.68    4.16
  -1   1  19   82.97    3.11
  -1  -1  19   79.93    3.49
  -1  -1  19   79.84    3.60
   1  -1  19   79.33    3.92
  -1   1 -20   15.55    2.81
  -1  -1  20   14.22    2.21
   1  -1  20   13.66    2.58
   1   1 -20   14.64    2.91
  -1   1  20   11.08    1.65
  -1  -1  20   16.09    2.14
  -1   1 -21  244.75    8.11
  -1   1  21  241.94    7.04
  -1  -1  21  235.09    7.70
   1  -1  21  244.71    8.17
   1   1 -21  257.42    8.27
  -1  -1  21  252.70    7.55
  -1   1 -22   10.17    3.00
  -1   1  22    4.20    1.64
  -1  -1  22    7.17    2.21
   1   1  22    8.37    2.61
   1  -1  22    7.42    2.62
   1   1 -22    7.30    2.96
  -1  -1  22    6.33    2.08
  -1   1 -23  146.84    5.99
   1   1 -23  150.77    6.03
  -1  -1  23  139.80    5.13
  -1   1  23  134.16    4.63
  -1  -1  23  130.32    5.39
   1  -1  23  140.99    5.91
  -1   1  23  138.80    5.52
   1   1  23  133.70    5.85
  -1  -1  24   -0.19    2.49
   1   1  24    0.95    2.71
   1  -1  24    1.51    2.65
  -1   1  24    1.69    2.34
  -1  -1  24    4.26    2.16
  -1   1  25  182.90    6.75
   1   1  25  178.06    7.15
  -1  -1  25  176.57    6.71
   1  -1  25  178.04    7.09
  -1  -1  25  192.64    6.30
   1   1  26   90.01    5.03
  -1  -1  26   89.44    4.58
   1  -1  26   96.95    5.14
  -1   1  26   88.78    4.69
  -1  -1  26   95.25    4.25
   1  -1  27   -1.83    2.86
  -1   1  27    1.81    2.57
   1   1  27    8.03    3.08
   1  -1  27    5.27    2.92
  -1  -1  27    8.11    2.82
  -1  -1  27    4.16    2.32
   1  -1  28    3.80    2.96
  -1   1  28   13.21    3.02
   1   1  28    4.04    3.16
  -1  -1  28    5.26    2.35
  -1  -1  28    6.57    2.80
   1  -1  28    0.68    2.98
   1  -1  29    1.84    2.98
   1   1  29    4.75    3.20
  -1   1  29    0.61    2.80
   1  -1  29    1.27    3.04
  -1  -1  29    6.24    2.83
   1  -1  30   -2.28    3.26
  -1   1  30    3.16    2.95
   1   1  30    3.72    3.32
  -1  -1  30    3.62    2.86
   1  -1  30    3.19    3.17
   1   1  31   -1.52    3.06
   1  -1  31   -1.95    3.32
  -1   1  31   -2.47    3.06
   1   1  31    0.61    3.42
   1  -1  31    2.70    3.33
  -1  -1  31   -5.67    3.14
   1   1  32   43.22    4.09
   1  -1  32   32.48    4.15
  -1   1  32   43.14    4.04
   1   1  32   39.98    4.33
  -1  -1  32   39.24    4.10
   1  -1  32   39.61    4.39
   1  -1  33    3.17    3.48
   1   1  33    3.10    3.40
   1   1  33    4.68    3.56
   1  -1  33    9.74    3.87
  -1   1  33    4.43    3.33
  -1  -1  33    7.94    3.36
   1  -1  34    0.84    3.65
   1   1  34    1.14    3.37
   1   1  34    4.00    3.79
   1  -1  34   -2.95    3.79
  -1  -1  34    4.09    3.42
  -1   1  34    3.27    3.47
   1   1  35   61.25    4.79
   1  -1  35   61.70    5.09
   1   1  35   68.95    5.41
  -1   1  35   64.33    4.88
  -1  -1  35   59.19    4.80
   1  -1  35   72.84    5.59
  -1   1  36   10.05    3.71
   1   1  36    2.09    3.94
   1  -1  36    4.66    4.02
   1   1  36    5.78    3.58
   1  -1  36    8.50    3.95
  -1   1  37    4.39    3.58
   1  -1  37    3.17    3.95
   1   1  37    6.01    4.04
   1   1  37    5.06    3.79
   1  -1  37    2.54    4.00
  -1  -1  37   -2.19    4.28
   1  -1  38    2.70    4.15
  -1   1  38   -5.23    3.87
   1   1  38    4.52    4.34
   1  -1  38   -3.33    4.22
  -1  -1  38    0.52    4.34
   1   1  39   96.19    6.56
  -1   1  39   78.59    5.76
  -1   1  39   72.47    6.03
  -1  -1  39   85.34    6.52
  -1   1  40    8.37    3.94
   1   1  40   12.35    4.63
  -1  -1  40    8.08    4.66
   1   1  41   20.67    4.80
   1   1  42   11.31    4.69
  -1   2   0    0.51    0.61
  -1   2   0   -0.04    0.91
  -1   2   0    1.07    0.94
   1  -2   0    0.85    0.78
   1   2  -1  783.59   19.38
  -1   2   1  798.79   19.38
  -1   2  -1  787.37   19.60
  -1   2   1  791.08   19.61
   1  -2  -1  806.68   19.62
   1  -2   1  811.30   19.62
  -1   2  -1  804.75   19.61
  -1   2  -1  813.86   19.64
  -1   2  -2 1984.36   48.86
   1  -2   2 2037.17   48.91
   1  -2  -2 2077.14   48.89
  -1   2  -2 2006.19   48.87
   1  -2   2 1941.95   48.86
   1   2  -2 2022.69   48.70
  -1   2   2 2038.44   48.70
  -1   2  -2 2078.34   48.96
   1  -2   2 1981.59   48.96
  -1   2  -3   23.79    1.39
   1  -2   3   26.94    1.53
  -1   2  -3   29.68    1.64
   1   2  -3   29.46    1.31
  -1   2   3   28.29    1.30
   1  -2  -3   29.74    1.38
  -1   2  -3   30.41    1.43
   1  -2   3   28.84    1.58
  -1   2   4   66.77    2.23
  -1   2  -4   68.85    2.59
   1  -2   4   66.86    2.40
  -1   2  -4   70.91    2.45
   1  -2   4   65.05    2.48
   1   2  -4   64.06    2.25
  -1   2  -4   65.95    2.28
   1  -2  -4   64.59    2.22
   1  -2   5 1073.89   26.52
  -1   2  -5 1093.26   26.55
  -1   2  -5 1094.74   26.31
   1  -2  -5 1066.34   26.31
  -1   2   5 1062.93   26.40
   1   2  -5 1059.35   26.40
  -1   2  -5 1096.44   26.59
   1  -2   6  276.53    7.24
   1  -2  -6  269.96    6.90
  -1   2  -6  273.35    7.26
   1   2  -6  276.32    6.87
  -1   2   6  257.88    6.91
  -1   2  -6  263.28    6.92
   1   2  -6  260.70    7.16
  -1   2   6  267.22    7.13
  -1   2  -6  249.98    7.30
  -1   2   7    4.90    1.43
   1  -2   7    5.33    1.49
   1  -2   7    5.65    1.04
   1  -2  -7    3.46    0.99
   1   2  -7    5.69    1.61
  -1   2  -7    4.78    1.06
  -1   2   7    3.93    1.09
   1   2  -7    4.78    1.08
  -1   2  -7    7.63    1.63
  -1   2  -7    7.52    1.61
   1  -2   8   69.58    2.80
  -1   2   8   69.91    2.76
   1  -2   8   74.42    2.30
   1  -2  -8   66.28    2.29
  -1   2  -8   68.45    2.33
  -1   2   8   69.88    2.34
  -1   2  -8   72.54    2.94
  -1   2  -8   74.84    2.94
   1   2  -8   71.13    2.43
   1   2  -8   76.61    2.96
  -1  -2   9    1.59    1.14
  -1  -2  -9    1.83    0.90
  -1   2   9   -0.27    1.51
   1  -2   9    0.41    1.49
   1   2  -9   -0.66    1.68
  -1   2   9   -0.02    0.98
  -1   2  -9    0.02    0.94
  -1   2  -9    0.05    1.47
   1  -2   9   -0.80    1.48
  -1   2  -9   -0.41    1.60
   1  -2  10    3.51    1.59
  -1  -2  10    2.79    1.62
  -1   2 -10    5.92    1.73
   1   2 -10    4.77    1.79
  -1   2 -10    4.49    0.98
  -1   2  10    6.26    1.00
  -1  -2  10    3.54    1.23
   1  -2  10    5.42    1.65
  -1  -2 -10    5.19    0.96
  -1  -2 -11  431.73   10.98
  -1   2 -11  446.28   11.66
  -1  -2  11  466.82   11.72
  -1   2  11  442.88   10.92
   1   2 -11  450.19   11.76
  -1   2  11  428.71   10.94
  -1   2 -11  420.73   10.96
   1  -2  11  459.47   11.72
  -1  -2  11  461.70   11.44
   1  -2  11  404.20   11.74
  -1   2 -12  239.54    7.02
  -1  -2  12  238.66    7.02
   1   2 -12  246.52    7.17
   1  -2  12  242.70    7.16
  -1  -2 -12  244.37    6.34
  -1   2  12  237.98    6.23
   1  -2  12  237.09    7.06
  -1  -2  12  235.37    6.74
  -1  -2  13    3.81    1.74
  -1  -2 -13   -0.86    1.07
  -1   2 -13    1.12    1.80
   1   2 -13    2.31    2.02
   1  -2  13    3.39    1.68
  -1  -2  13    4.08    1.45
   1  -2  13    1.33    1.79
  -1   2  13    2.44    0.94
  -1  -2  14   17.04    1.96
  -1   2  14   13.16    1.19
  -1   2 -14   14.06    2.11
  -1  -2 -14   12.77    1.29
   1   2 -14   16.50    2.34
  -1  -2 -14   14.16    0.98
  -1  -2  14   13.39    0.95
  -1  -2  14   15.52    1.68
   1  -2  14   15.78    2.10
   1  -2  14   12.71    1.91
  -1   2  15  120.13    3.41
  -1  -2  15  114.60    4.21
  -1   2 -15  128.46    4.41
  -1  -2 -15  126.47    3.58
   1   2 -15  120.95    4.54
  -1  -2  15  108.33    3.06
  -1  -2 -15  101.14    3.04
   1  -2  15  118.55    4.31
  -1  -2  15  113.90    4.02
   1  -2  15  115.68    4.41
  -1   2 -16  409.87   10.93
   1  -2  16  406.16   10.83
  -1  -2  16  377.27   10.55
   1  -2  16  381.11   10.98
  -1   2  16  377.68    9.87
  -1  -2  16  372.25   10.69
   1   2 -16  386.63   11.01
   1   2 -17   68.33    3.66
  -1   2  17   58.11    2.30
   1  -2  17   67.31    3.26
   1  -2  17   64.43    3.49
  -1  -2  17   62.33    3.03
  -1   2 -17   60.08    3.45
  -1  -2  17   64.18    3.18
   1   2 -18  444.15   12.17
  -1   2  18  411.28   10.86
   1  -2  18  424.98   11.80
  -1  -2  18  437.43   11.77
   1  -2  18  421.12   12.08
  -1  -2  18  425.31   11.74
  -1   2 -18  414.62   12.01
  -1  -2  19   18.49    2.26
   1  -2  19   20.78    2.59
  -1   2  19   21.61    1.60
   1  -2  19   26.21    2.44
  -1   2 -19   22.54    2.91
  -1  -2  19   24.01    2.44
   1   2 -19   23.67    2.87
   1   2 -20  242.13    7.91
  -1   2  20  235.61    6.56
  -1  -2  20  239.42    7.48
   1  -2  20  239.79    7.91
  -1   2 -20  234.21    7.85
  -1  -2  20  241.98    7.50
   1   2 -21   29.81    3.40
   1  -2  21   25.37    3.05
  -1  -2  21   29.06    2.77
  -1   2 -21   28.31    3.29
  -1  -2  21   27.50    2.70
  -1  -2  22  857.30   22.36
   1  -2  22  836.03   22.76
  -1   2 -22  852.38   22.67
   1   2 -22  864.22   22.77
  -1  -2  22  841.44   22.20
   1  -2  23   19.29    3.11
  -1  -2  23   20.85    2.77
  -1   2 -23   22.15    3.40
   1   2 -23   19.91    3.53
  -1  -2  23   18.92    2.59
   1  -2  24    9.42    2.79
   1  -2  24    8.34    2.75
  -1  -2  24    8.17    2.37
  -1  -2  24    9.08    2.39
   1  -2  25    6.76    2.83
  -1  -2  25    3.82    2.55
   1  -2  25    1.95    2.76
  -1  -2  25    3.59    2.37
   1  -2  26   15.67    3.10
   1   2  26   15.07    3.25
  -1  -2  26   17.70    2.90
   1  -2  26   16.40    3.19
  -1  -2  26   18.30    2.72
   1  -2  27   17.95    3.21
  -1   2  27   11.17    2.91
   1   2  27   10.84    3.21
   1  -2  27    7.79    3.10
  -1  -2  27   12.67    2.69
  -1  -2  27   15.00    2.99
   1  -2  28   -3.01    3.05
   1   2  28    0.14    3.05
  -1   2  28    3.85    2.79
   1  -2  28   -2.88    2.96
  -1  -2  28   -0.29    2.66
  -1  -2  28   -0.47    2.73
   1  -2  29   20.43    3.51
  -1   2  29   22.02    3.41
   1   2  29   26.56    3.79
   1  -2  29   13.06    3.51
  -1  -2  29   23.46    3.05
  -1  -2  29   27.36    3.62
   1  -2  30  221.50    8.51
  -1   2  30  223.33    8.39
   1   2  30  215.95    8.72
   1  -2  30  243.50    8.92
  -1  -2  30  234.98    8.46
   1  -2  31    0.69    3.44
  -1   2  31    3.21    3.20
   1   2  31   -1.72    3.51
  -1  -2  31   -5.10    3.24
   1  -2  31   -1.82    3.52
   1   2  32    2.85    3.13
   1  -2  32    4.23    3.49
  -1   2  32    5.92    3.19
   1   2  32   -1.29    3.57
   1  -2  32    0.16    3.44
   1  -2  33    3.60    3.79
   1   2  33    4.91    3.27
   1   2  33    3.48    3.85
  -1   2  33    3.25    3.40
   1  -2  33   -4.35    3.84
   1   2  34   84.47    5.27
   1  -2  34   95.30    5.89
  -1   2  34   93.06    5.65
   1   2  34  102.95    6.16
   1  -2  34   98.61    6.13
   1   2  35    5.36    3.58
   1  -2  35    3.63    3.98
  -1   2  35    2.36    3.63
   1   2  35   10.01    4.31
   1  -2  35    3.22    4.07
  -1   2  36   84.36    5.58
   1   2  36   90.89    6.13
   1   2  36   81.02    5.23
  -1  -2  36   76.37    6.15
   1  -2  36   79.64    5.78
  -1   2  37   11.12    3.84
   1   2  37   17.41    4.55
   1  -2  37   16.48    4.27
  -1  -2  37   11.60    4.64
  -1   2  38    3.89    3.80
   1   2  38   12.54    4.30
   1  -2  38    1.59    4.15
  -1  -2  38   16.44    4.72
   1   2  39   11.38    4.68
  -1   2  39   20.56    4.19
  -1  -2  39   10.32    4.87
  -1   2  40   44.82    5.04
   1   2  40   47.48    5.68
  -1  -2  40   52.11    5.67
   1   2  41   14.98    4.73
   1   2  42    0.97    4.46
   1   2  43    6.44    4.75
   1  -3   0   -0.67    1.10
  -1   3   0    0.03    1.27
  -1   3   0    0.10    0.66
   1  -3   0   -0.42    1.09
   1  -3  -1 2192.54   52.80
   1  -3   1 2190.26   52.93
  -1   3  -1 2117.13   52.89
   1  -3  -1 2284.93   52.95
   1  -3   1 2283.95   52.95
  -1   3  -1 2174.06   52.91
  -1   3   1 2154.97   52.91
  -1   3  -1 2128.95   52.90
   1  -3   1 2248.15   52.91
  -1   3   1 2164.72   52.50
   1   3  -1 2143.97   52.52
  -1   3   2    3.35    0.80
   1  -3   2    7.49    1.31
  -1   3  -2    1.49    1.26
   1   3   2    4.60    0.81
  -1   3  -2    2.27    1.20
   1  -3   2    5.45    1.29
  -1   3  -2    3.62    1.25
   1   3  -2    4.51    0.86
   1  -3  -2    6.92    1.20
   1  -3   2    7.93    1.21
  -1   3   3  932.81   23.01
  -1   3  -3  967.88   23.43
   1   3   3  960.05   22.91
   1  -3   3  906.05   23.31
  -1   3  -3  948.41   23.32
   1   3  -3  916.75   23.02
   1  -3   3  957.80   23.45
   1  -3  -3  967.56   23.33
  -1   3  -3  952.91   23.30
  -1   3   4  187.12    5.13
  -1   3  -4  184.21    5.38
   1  -3   4  188.26    5.47
   1   3  -4  190.41    5.14
   1  -3  -4  206.64    5.36
   1  -3   4  201.15    5.58
  -1   3  -4  189.88    5.60
  -1   3  -4  187.15    5.34
   1  -3   5   34.95    2.02
  -1   3  -5   35.75    1.84
   1   3  -5   36.02    1.77
  -1   3   5   36.75    1.72
   1  -3  -5   36.77    1.77
  -1   3  -5   34.80    2.21
   1  -3   5   33.74    2.03
   1  -3   6  873.92   21.84
   1  -3  -6  860.45   21.57
  -1   3  -6  893.54   21.81
  -1   3  -6  872.47   21.58
  -1   3   6  862.81   21.56
  -1   3   6  857.85   21.58
   1   3  -6  881.69   21.59
  -1   3  -6  883.68   21.90
  -1   3  -7  473.75   12.29
  -1   3   7  459.01   12.08
   1  -3   7  484.48   12.34
   1  -3   7  464.91   11.99
   1  -3  -7  462.82   11.96
   1   3  -7  462.14   11.94
  -1   3   7  485.02   11.99
  -1   3  -7  474.92   11.99
  -1   3  -7  485.82   12.43
   1   3  -7  465.21   12.10
   1   3  -8  732.15   18.47
   1  -3   8  739.11   18.24
   1  -3  -8  726.54   18.23
  -1   3  -8  733.45   18.24
  -1   3   8  755.11   18.25
   1   3  -8  725.00   18.23
  -1   3  -8  722.16   18.59
  -1   3   8  708.96   18.43
   1  -3   8  734.50   18.65
  -1   3  -8  747.38   18.70
   1   3  -9   70.27    2.91
   1  -3   9   65.05    2.93
   1  -3  -9   64.90    2.36
   1  -3   9   66.90    2.40
   1   3  -9   69.11    2.53
  -1   3  -9   66.13    2.96
  -1   3   9   64.43    2.42
  -1   3  -9   65.86    2.43
  -1   3  -9   65.51    3.06
   1  -3  10  168.63    5.55
  -1   3  10  182.74    4.95
  -1   3 -10  169.37    4.94
   1   3 -10  181.85    5.15
  -1   3 -10  168.49    5.43
  -1  -3  10  173.88    5.59
   1  -3 -10  171.86    4.90
   1  -3  10  181.03    4.96
   1   3 -10  177.58    5.45
  -1   3 -10  178.90    5.63
   1  -3  10  181.07    5.62
   1   3 -11  149.14    4.49
  -1   3 -11  146.23    4.83
  -1  -3 -11  141.30    3.86
   1  -3  11  147.66    4.94
   1  -3  11  137.30    4.89
   1   3 -11  152.20    4.85
   1  -3  11  148.84    4.90
  -1  -3  11  152.34    4.98
   1  -3  11  147.84    4.22
   1  -3 -11  142.98    4.18
  -1   3 -11  147.05    4.99
   1  -3 -12   13.16    1.20
  -1  -3  12   14.01    1.96
  -1   3 -12   15.37    2.17
   1  -3  12   14.51    1.27
   1   3 -12   11.94    2.12
   1  -3  12   17.54    1.96
   1  -3  12   12.53    1.96
   1  -3  12   17.70    2.08
  -1  -3 -12   13.93    1.00
  -1  -3  13  665.86   17.53
  -1   3 -13  670.40   17.50
   1   3 -13  671.35   17.50
   1  -3  13  662.33   17.57
   1  -3  13  657.62   17.54
  -1  -3 -13  680.10   16.48
   1  -3  13  661.73   17.56
   1  -3  14   38.38    2.58
  -1  -3  14   31.00    1.56
  -1  -3 -14   30.65    1.58
   1  -3  14   35.45    2.54
   1  -3  14   37.06    2.59
  -1   3 -14   36.55    2.65
  -1  -3 -14   33.26    1.45
   1   3 -14   37.20    2.68
  -1  -3  14   31.13    2.55
   1  -3  15   30.99    2.52
  -1  -3 -15   33.65    1.55
  -1  -3  15   28.46    1.51
   1  -3  15   31.39    2.58
   1  -3  15   33.59    2.57
  -1   3  15   30.76    1.24
  -1  -3  15   31.55    2.20
  -1   3 -15   36.76    2.80
   1   3 -15   34.15    2.67
  -1  -3  15   32.21    2.46
   1  -3  16  399.90   11.38
  -1   3 -16  413.68   11.31
  -1  -3  16  385.84   10.13
  -1  -3 -16  383.76   10.12
   1   3 -16  405.16   11.39
   1  -3  16  419.27   11.39
  -1  -3  16  426.02   11.12
   1  -3  16  396.66   11.43
  -1   3 -16  445.87   11.59
  -1  -3  16  416.53   11.36
   1   3 -17  291.73    8.53
   1  -3  17  295.36    8.48
  -1  -3  17  296.25    8.21
   1  -3  17  280.91    8.53
  -1  -3 -17  252.30    7.01
  -1  -3  17  264.19    7.03
   1  -3  17  295.81    8.57
  -1   3 -17  290.21    8.46
  -1  -3  17  298.86    8.43
   1   3 -18    6.87    2.44
   1  -3  18    9.96    2.32
  -1  -3  18   11.85    1.97
   1  -3  18    7.32    2.09
  -1  -3  18   10.21    0.88
  -1  -3 -18    8.28    0.90
  -1  -3  18    8.84    2.17
   1  -3  18    7.43    2.28
  -1   3 -18    7.21    2.42
   1   3 -19   53.29    3.47
   1  -3  19   54.58    3.40
   1  -3  19   57.32    3.33
  -1  -3  19   53.76    3.06
  -1  -3  19   49.24    3.14
   1  -3  19   51.67    3.39
  -1   3 -19   51.81    3.49
   1  -3 -20   42.28    3.64
   1   3 -20   50.28    3.65
   1  -3  20   55.27    3.58
   1  -3  20   58.79    3.41
  -1  -3  20   52.12    3.22
  -1  -3  20   50.76    3.21
  -1   3 -20   53.16    3.68
   1  -3  20   50.21    3.41
  -1   3 -21  449.93   13.06
   1  -3 -21  444.28   13.10
   1   3 -21  473.96   13.17
  -1  -3  21  448.44   12.77
   1  -3  21  460.72   12.95
   1  -3  21  446.84   13.17
  -1  -3  21  458.00   12.89
   1  -3  21  445.28   13.09
  -1  -3 -21  448.24   13.04
  -1  -3 -22  132.57    5.70
   1   3 -22  143.40    5.84
  -1   3 -22  135.19    5.68
   1  -3 -22  131.65    5.71
  -1  -3  22  126.30    5.29
   1  -3  22  132.90    5.68
   1  -3  22  129.53    5.36
  -1  -3  22  139.89    5.43
   1  -3  22  139.93    5.73
   1  -3 -23   17.59    3.23
   1   3 -23   14.51    3.22
   1  -3  23   16.73    2.94
  -1  -3  23   13.03    2.59
  -1  -3  23   16.76    2.71
  -1  -3 -23   21.64    3.26
  -1   3 -23   15.28    3.16
   1  -3  23   21.27    3.08
   1  -3  24    6.85    2.90
  -1  -3  24   12.36    2.71
  -1  -3  24   12.97    2.61
   1  -3  24    9.44    2.95
  -1  -3  25  358.65   10.52
   1  -3  25  342.36   11.00
  -1  -3  25  345.96   10.62
   1  -3  25  313.56   10.73
   1  -3  26    5.34    3.16
  -1  -3  26   14.12    2.81
   1  -3  26   12.87    3.28
   1  -3  27   68.42    4.75
  -1  -3  27   81.48    4.29
   1  -3  27   65.61    4.63
  -1  -3  28    0.74    2.69
   1  -3  28    3.50    3.06
   1  -3  28    7.41    3.34
   1  -3  29   32.90    3.93
  -1  -3  29   36.52    3.48
  -1   3  29   33.49    3.71
   1   3  29   37.42    4.17
   1  -3  29   31.77    3.90
   1  -3  30   63.80    4.98
  -1  -3  30   67.59    4.26
   1   3  30   59.17    4.92
  -1   3  30   58.67    4.59
   1  -3  30   69.35    5.01
  -1  -3  31  143.10    5.87
   1   3  31  129.61    6.70
  -1   3  31  131.34    6.39
   1  -3  31  120.90    6.43
  -1   3  32    5.06    3.39
   1   3  32    8.01    3.67
   1  -3  32    4.43    3.65
  -1   3  33   31.66    4.16
   1   3  33   27.71    4.51
   1  -3  33   31.70    4.39
  -1   3  34    7.46    3.77
   1   3  34    3.30    4.16
  -1  -3  34    9.12    4.29
   1  -3  34    7.47    4.02
   1   3  34    3.94    3.31
   1   3  35   90.15    6.28
  -1   3  35   94.35    5.92
   1  -3  35   95.75    6.14
   1   3  35   86.83    5.27
  -1  -3  35   86.83    6.43
  -1   3  36   41.27    4.68
   1   3  36   40.79    5.05
   1  -3  36   52.64    5.37
  -1  -3  36   51.88    5.56
   1  -3  37   13.98    4.52
   1   3  37   19.34    4.62
  -1   3  37   22.64    4.22
  -1  -3  37   20.63    4.87
  -1   3  38   71.31    5.68
   1   3  38   63.12    5.99
   1  -3  38   69.59    5.83
  -1  -3  38   66.25    6.18
  -1  -3  39   20.10    5.16
   1  -3  39   18.53    4.81
  -1   3  39   23.26    4.30
   1   3  39   16.65    4.73
  -1   3  40    5.06    3.90
   1   3  40   10.08    4.68
  -1  -3  40    6.63    4.95
   1   3  41    7.59    4.58
  -1   3  41    2.96    3.92
  -1  -3  41   10.11    5.10
   1   3  42    6.68    4.63
   1   3  43   23.00    5.02
  -1   4   0    0.61    1.59
   1  -4   0    0.87    1.33
  -1   4   0   -0.40    1.49
   1  -4   0    0.81    1.32
  -1   4   1  285.42    6.99
   1  -4  -1  289.72    7.50
   1  -4   1  282.72    7.62
   1   4   1  273.68    7.31
  -1   4  -1  263.61    7.58
  -1   4  -1  280.93    7.65
  -1   4   1  292.42    7.70
   1  -4   1  279.75    7.61
   1  -4  -1  291.17    7.67
   1  -4   1  277.04    7.63
   1  -4  -1  281.07    6.98
   1   4  -1  274.61    7.01
   1   4  -2 3539.24   87.06
   1  -4  -2 3544.02   87.03
  -1   4   2 3635.74   87.04
  -1   4  -2 3678.62   87.60
   1  -4   2 3760.94   87.67
   1   4   2 3580.27   87.23
   1  -4   2 3614.78   87.59
  -1   4  -2 3616.34   87.55
   1  -4  -2 3738.91   87.39
  -1   4  -2 3740.50   87.60
   1  -4   2 3552.46   87.59
   1  -4  -2 3695.39   87.62
  -1   4   3    1.97    0.92
   1  -4   3    2.41    1.49
  -1   4  -3   -0.64    1.54
  -1   4  -3    1.29    1.55
   1  -4   3    2.71    1.46
   1   4   3    1.17    0.95
   1  -4  -3    3.78    1.12
   1  -4  -3    4.32    1.42
  -1   4  -3   -0.69    1.46
  -1  -4  -3    3.69    1.01
   1  -4  -3    3.84    0.90
   1   4  -3    2.02    0.98
   1  -4  -4  285.46    7.28
   1   4  -4  285.06    7.30
  -1   4   4  286.08    7.30
  -1   4  -4  288.78    7.74
   1  -4   4  281.27    7.78
   1   4   4  258.16    7.18
  -1   4  -4  283.68    7.70
   1  -4  -4  299.90    7.75
  -1   4  -4  294.72    7.91
  -1   4   4  285.61    7.35
   1  -4   4  292.62    7.91
   1  -4  -5    1.41    1.18
  -1   4   5    0.63    1.14
   1   4  -5    0.60    1.25
  -1   4  -5   -1.03    1.44
   1  -4   5    0.37    1.55
  -1   4  -5    1.19    1.46
   1   4   5    0.49    0.92
   1  -4   5    2.76    1.65
  -1   4   5    0.98    1.00
  -1   4  -5    0.49    1.96
   1  -4  -5    1.34    1.31
   1  -4   6  660.08   16.24
  -1   4  -6  644.22   15.99
  -1   4   6  634.61   15.96
  -1   4   6  624.69   15.49
   1  -4   6  579.74   16.25
  -1   4  -6  638.45   16.30
   1  -4  -6  655.46   15.99
   1   4  -6  618.49   15.80
   1  -4  -6  617.78   15.76
  -1   4   6  634.92   15.79
   1  -4   7   92.73    3.16
   1  -4  -7   88.46    3.08
   1   4  -7   88.13    3.11
   1  -4  -7   82.00    3.04
  -1   4  -7   94.01    3.47
  -1   4   7   85.08    3.11
  -1   4  -7   86.05    3.13
   1  -4   7   96.77    3.49
  -1   4   7   93.92    3.05
  -1   4   7   81.71    2.49
  -1   4  -7   85.81    3.60
   1  -4   8  104.64    3.54
   1  -4  -8  111.00    3.52
   1   4  -8  109.33    3.63
   1  -4  -8  106.30    3.61
   1  -4   8  102.38    3.90
  -1   4   8  108.30    3.61
  -1   4  -8  109.95    3.86
  -1   4   8  106.61    3.55
  -1   4  -8  101.14    3.53
  -1   4  -8  103.81    4.06
   1   4  -9   99.24    3.58
   1  -4  -9  100.67    3.54
   1  -4   9   98.06    3.81
  -1   4  -9   97.08    3.67
  -1   4  -9   92.94    3.87
   1   4  -9  100.12    3.40
   1  -4   9  101.16    3.33
   1  -4  -9  101.96    3.35
  -1   4  -9   95.47    3.32
  -1   4   9   98.82    3.35
   1   4 -10  101.83    3.59
  -1   4 -10  111.83    4.07
  -1   4 -10  108.32    4.18
   1  -4  10  106.99    3.54
   1  -4 -10  109.79    3.53
   1  -4 -10  104.50    3.82
   1   4 -10  107.89    3.88
   1  -4  10  110.99    4.11
   1  -4  11  634.78   16.87
   1   4 -11  647.88   16.36
  -1   4 -11  628.57   16.69
  -1   4 -11  617.66   16.82
  -1  -4  11  647.00   16.90
   1  -4  11  634.02   16.23
   1  -4 -11  658.38   16.24
   1   4 -11  653.43   16.61
   1  -4 -11  650.82   16.58
   1  -4  11  633.02   16.91
   1  -4  12  183.39    6.03
   1   4 -12  185.54    5.60
  -1   4 -12  186.18    5.95
  -1  -4  12  192.14    6.15
  -1   4 -12  190.39    6.12
   1  -4 -12  187.15    5.33
   1  -4  12  185.19    5.35
   1  -4 -12  186.40    5.87
   1   4 -12  180.48    5.84
   1  -4  12  184.09    6.12
   1  -4  13  165.52    5.70
   1   4 -13  173.17    5.25
  -1   4 -13  161.58    5.53
   1  -4  13  169.07    4.89
   1  -4 -13  161.45    4.87
  -1  -4  13  164.23    5.69
  -1   4 -13  173.96    5.80
   1   4 -13  179.12    5.64
   1  -4 -13  172.99    5.54
   1  -4  13  160.84    5.71
   1  -4  14   -0.24    1.89
  -1   4 -14   -0.48    1.86
  -1  -4  14   -0.11    1.15
  -1  -4 -14    1.32    1.18
   1   4 -14    0.73    2.10
   1  -4 -14    0.07    1.95
  -1   4 -14    0.23    2.11
  -1  -4  14    2.03    1.89
   1  -4  14    0.29    1.13
   1  -4 -14    1.27    1.17
   1  -4  14    0.96    2.01
   1  -4  15  149.83    5.30
   1  -4 -15  140.38    4.14
   1  -4  15  142.65    4.17
  -1   4 -15  153.53    5.46
   1  -4  15  138.54    5.22
  -1  -4  15  135.60    4.16
  -1  -4 -15  125.85    4.10
  -1  -4  15  140.03    5.18
   1  -4 -15  138.43    5.03
   1   4 -15  137.18    5.11
   1   4 -16  316.21    9.27
   1  -4 -16  320.36    9.28
   1  -4  16  321.18    9.45
  -1  -4  16  327.92    9.45
  -1  -4 -16  313.26    9.21
  -1   4 -16  319.31    9.26
   1  -4  16  312.15    9.42
  -1  -4 -16  306.37    8.26
  -1  -4  16  304.63    8.26
  -1  -4 -17   11.37    1.31
  -1  -4  17   12.00    1.30
   1   4 -17   13.89    2.54
   1  -4 -17   12.37    2.48
   1  -4  17    9.74    2.20
  -1  -4  17   12.36    2.34
   1  -4  17   12.33    2.37
  -1  -4 -17   12.03    2.44
  -1   4 -17   12.11    2.48
   1  -4  18  293.68    8.91
   1  -4 -18  298.29    8.81
   1   4 -18  291.64    8.81
  -1  -4  18  293.26    8.86
  -1  -4 -18  266.97    7.42
  -1  -4  18  268.62    7.42
   1  -4  18  304.09    8.97
  -1  -4 -18  286.17    8.70
  -1   4 -18  298.29    8.79
   1  -4  19   55.06    3.53
   1   4 -19   57.30    3.69
   1  -4 -19   52.42    3.61
  -1  -4  19   58.60    3.48
  -1  -4  19   52.23    2.04
  -1  -4 -19   50.36    2.04
   1  -4  19   55.96    3.52
  -1   4 -19   55.58    3.59
  -1  -4 -19   56.93    3.56
   1  -4  20  606.98   15.53
   1  -4  20  580.07   15.56
  -1   4 -20  580.04   15.29
  -1  -4 -20  582.32   15.30
   1  -4 -20  585.91   15.40
   1   4 -20  601.16   15.39
  -1  -4 -20  507.10   13.58
  -1  -4  20  521.87   13.62
  -1  -4  20  608.98   15.41
  -1  -4 -21  111.10    4.83
   1   4 -21  116.02    4.97
   1  -4 -21  105.07    4.82
  -1   4 -21  114.41    4.92
   1  -4  21   99.78    4.81
   1  -4  21  114.23    4.87
  -1  -4  21  105.84    4.63
  -1  -4 -21   81.01    2.63
  -1  -4  21   90.70    2.67
   1  -4  22  331.39   10.43
   1  -4  22  318.41   10.50
  -1  -4 -22  345.40   10.53
  -1   4 -22  349.15   10.53
   1  -4 -22  351.29   10.51
   1   4 -22  326.96   10.43
  -1  -4  22  343.40   10.41
   1  -4  23   68.48    4.09
   1  -4  23   75.66    4.53
  -1   4 -23   72.65    4.39
  -1  -4 -23   73.68    4.47
   1  -4 -23   73.08    4.41
   1   4 -23   74.97    4.47
  -1  -4  23   73.96    4.21
   1  -4  24   -2.82    2.57
   1  -4  24    1.71    2.79
  -1  -4  24   -3.41    2.66
   1  -4  25    4.04    2.93
  -1  -4  25    4.35    2.59
  -1  -4  26  150.34    6.08
   1  -4  26  147.35    6.52
  -1  -4  27   57.71    4.01
   1  -4  27   51.50    4.48
   1  -4  28   21.69    3.78
  -1  -4  28   19.82    3.21
   1  -4  29    9.14    3.56
  -1  -4  29    8.29    3.18
   1  -4  30  179.90    7.85
  -1  -4  30  199.19    7.45
   1  -4  31   62.36    5.06
  -1  -4  31   76.17    4.69
   1   4  31   63.50    5.22
  -1  -4  32   -2.56    4.05
   1  -4  32   -0.62    3.74
  -1  -4  32    3.16    3.02
  -1   4  32    1.61    3.25
   1   4  32   -2.36    3.83
  -1  -4  33    3.68    4.17
   1  -4  33   -1.91    3.93
   1   4  33    2.59    3.80
  -1   4  33   -2.39    3.56
  -1  -4  34   68.85    5.80
   1   4  34   56.59    4.33
   1  -4  34   72.91    5.63
   1   4  34   70.53    5.64
  -1   4  34   60.41    5.02
   1  -4  35   41.11    5.03
  -1  -4  35   34.82    5.32
   1   4  35   35.75    4.95
  -1   4  35   33.69    4.50
  -1  -4  36   30.00    5.16
   1  -4  36   19.30    4.69
   1   4  36   23.45    4.72
  -1   4  36   22.00    4.23
  -1  -4  37    4.93    4.63
   1  -4  37    5.51    4.49
   1   4  37   10.05    4.34
  -1   4  37    5.06    3.83
  -1  -4  38    4.82    4.91
   1  -4  38    4.18    4.48
  -1   4  38    1.82    3.87
   1   4  38    4.63    4.45
  -1  -4  39   18.84    5.29
   1  -4  39   27.22    5.23
  -1   4  39   28.05    4.51
   1   4  39   29.98    5.30
   1   4  40   42.92    5.55
  -1   4  40   33.21    4.84
  -1  -4  40   35.73    5.77
  -1   4  41   10.35    4.37
   1   4  41   -0.40    4.79
  -1  -4  41    3.98    5.10
   1   4  42   15.91    4.85
   1   4  43    5.42    4.78
   1  -5   0    1.17    1.47
   1   5   0    2.45    1.37
  -1   5   0    1.94    1.72
  -1   5   0    0.79    1.77
   1  -5   0    0.10    1.47
  -1  -5   0    1.42    0.73
  -1   5   1  557.89   13.66
  -1  -5   1  551.93   13.68
   1  -5   1  572.70   14.48
   1   5   1  559.23   14.16
  -1   5  -1  541.09   14.38
  -1   5   1  582.26   14.53
   1  -5   1  565.92   14.54
  -1   5  -1  588.31   14.52
   1  -5  -1  555.20   14.51
   1  -5   1  527.78   14.39
  -1   5   1  589.77   14.45
   1  -5  -1  573.84   14.35
   1   5  -1  545.90   13.69
   1  -5  -1  572.30   13.67
  -1  -5   2 1042.17   24.90
  -1   5   2 1025.76   24.87
   1  -5   2 1057.72   25.70
   1   5   2 1009.08   25.24
  -1   5  -2 1030.40   25.60
   1  -5   2 1024.97   25.60
  -1  -5  -2  925.96   25.18
   1  -5   2 1017.67   25.65
   1  -5  -2 1086.65   25.72
  -1   5  -2  978.03   25.58
   1  -5  -2 1051.58   24.88
   1   5  -2 1022.52   24.91
   1  -5  -2 1050.40   25.41
   1   5  -3   24.54    1.27
  -1   5   3   20.40    1.17
  -1  -5   3   21.06    1.21
  -1   5   3   20.27    1.66
   1  -5   3   21.12    1.96
  -1   5  -3   19.70    2.05
   1  -5   3   20.78    1.87
  -1   5  -3   20.43    1.99
   1   5   3   19.80    1.41
  -1  -5  -3   19.05    1.46
  -1   5  -3   18.25    1.80
   1  -5  -3   19.23    1.81
   1  -5  -3   22.51    1.20
   1  -5  -3   19.90    1.56
  -1   5  -4   26.71    2.06
  -1   5   4   28.49    1.44
  -1  -5   4   28.28    1.51
  -1   5  -4   27.70    2.15
   1  -5   4   28.89    2.16
   1   5   4   27.28    1.57
   1   5  -4   27.65    1.51
   1  -5  -4   28.28    1.43
   1  -5  -4   31.32    1.71
   1  -5  -4   27.90    1.99
   1  -5   4   27.63    2.16
  -1   5  -4   29.04    2.26
  -1   5   4   31.88    1.76
   1  -5  -5  393.09   10.73
  -1  -5   5  388.82   10.27
  -1   5   5  409.70   10.26
  -1   5  -5  410.79   10.84
   1   5   5  418.29   10.26
   1  -5   5  412.27   10.90
   1  -5   5  396.77   11.01
  -1   5   5  396.71   10.29
  -1   5  -5  405.10   10.96
   1   5  -5  395.71   10.26
   1  -5  -5  401.58   10.23
  -1   5  -5  409.33   10.76
   1   5  -6  472.56   12.04
   1  -5  -6  477.99   12.01
  -1   5  -6  484.25   12.70
   1  -5   6  503.73   12.80
  -1   5   6  461.92   11.87
  -1   5  -6  462.81   12.52
  -1   5   6  477.14   12.02
  -1  -5   6  478.14   12.05
   1  -5   6  476.53   12.61
  -1   5  -6  479.36   12.41
  -1   5   6  457.73   12.35
   1   5   6  458.49   11.92
   1  -5  -6  476.14   12.45
   1  -5  -7  434.13   11.99
   1   5  -7  475.65   12.09
  -1  -5   7  472.41   12.07
  -1   5   7  470.66   12.05
   1  -5   7  502.47   12.69
  -1   5  -7  464.08   12.29
  -1   5   7  473.81   12.30
   1  -5  -7  472.66   12.34
   1  -5   7  485.07   12.37
  -1   5   7  464.25   11.72
  -1   5  -7  475.90   12.68
  -1   5  -8   22.98    2.32
   1  -5   8   26.09    2.25
   1  -5   8   22.54    1.89
   1  -5  -8   22.65    1.85
  -1   5   8   20.50    1.19
   1  -5  -8   20.93    1.85
   1   5  -8   21.70    1.86
   1  -5   9  219.73    7.01
   1  -5  -9  240.78    6.64
   1  -5   9  233.46    6.62
  -1   5   9  229.82    5.83
  -1   5  -9  225.83    7.08
  -1   5  -9  223.81    6.88
   1   5  -9  229.83    6.58
   1  -5  -9  227.74    6.53
   1  -5  10  896.57   22.97
   1   5 -10  887.23   22.41
  -1   5 -10  867.80   22.69
   1  -5 -10  892.31   22.40
   1  -5  10  899.52   22.42
  -1   5 -10  914.82   22.96
   1  -5 -10  878.92   22.43
   1   5 -10  901.65   22.48
   1  -5  11   71.05    3.54
   1   5 -11   78.72    3.14
  -1   5 -11   74.51    3.66
   1  -5 -11   78.99    3.07
   1  -5  11   79.27    3.03
   1   5 -11   78.54    3.32
   1  -5 -11   77.39    3.26
  -1   5 -11   74.68    3.39
   1  -5  12  366.20   10.27
   1   5 -12  356.25    9.62
  -1   5 -12  342.43    9.93
  -1   5 -12  347.29   10.20
  -1  -5  12  365.09   10.27
   1  -5  12  356.69    9.52
   1  -5 -12  347.51    9.47
   1  -5  12  363.30   10.35
   1   5 -12  343.92    9.77
   1  -5 -12  339.80    9.75
   1   5 -13 1014.44   25.68
   1  -5 -13 1006.55   25.65
   1  -5  13 1025.69   26.09
  -1  -5 -13 1029.89   25.30
  -1  -5  13  991.28   25.26
  -1  -5  13 1009.66   26.09
  -1   5 -13 1022.83   26.11
   1  -5  13 1048.10   25.34
   1  -5 -13 1000.49   25.28
  -1   5 -13  991.03   25.79
   1   5 -13  993.46   25.45
   1  -5  13 1023.11   26.15
   1  -5 -14    5.14    2.09
   1   5 -14    4.78    2.12
   1  -5  14    6.38    2.14
  -1  -5  14    7.52    1.51
  -1  -5 -14    9.23    1.51
  -1   5 -14    7.79    2.50
  -1  -5  14    9.56    2.18
   1  -5  14    6.95    1.46
   1  -5 -14    6.46    1.44
   1   5 -14    7.89    1.73
  -1   5 -14    5.18    2.05
   1  -5  14    5.68    2.24
  -1   5 -15   14.43    2.33
   1  -5  15   15.32    2.49
  -1  -5 -15   16.46    2.31
   1   5 -15   11.48    1.89
  -1   5 -15   14.62    2.25
   1  -5 -15   14.75    1.60
  -1  -5  15   15.47    2.39
  -1   5 -15   16.99    2.80
   1  -5  15   13.15    1.58
  -1  -5  15   13.98    1.61
  -1  -5 -15   14.12    1.61
   1  -5  15   16.02    2.53
   1   5 -15   15.94    2.37
   1  -5 -15   18.07    2.41
   1  -5 -16  216.40    6.87
   1   5 -16  211.28    6.89
   1  -5  16  210.99    7.19
  -1   5 -16  206.55    6.83
  -1  -5 -16  214.64    6.85
   1  -5  16  207.25    7.19
   1  -5  16  223.92    6.17
   1  -5 -16  203.89    6.06
  -1  -5  16  217.93    6.14
  -1  -5 -16  200.42    6.08
  -1   5 -16  222.85    7.00
   1   5 -16  215.06    6.57
  -1  -5  16  213.11    7.20
  -1  -5 -17  532.71   14.46
   1  -5  17  529.52   14.86
  -1   5 -17  521.08   14.44
   1  -5  17  536.65   14.90
   1   5 -17  537.43   14.48
   1  -5 -17  536.25   14.49
  -1  -5 -17  522.02   13.61
  -1  -5  17  508.19   13.58
   1  -5  17  532.45   13.62
   1  -5 -17  533.32   13.59
  -1  -5  17  533.33   14.81
  -1   5 -18  164.59    6.05
   1  -5  18  171.84    6.35
  -1  -5 -18  169.27    6.10
   1  -5  18  181.29    6.40
  -1  -5  18  165.39    5.01
  -1  -5 -18  160.49    5.00
   1   5 -18  175.17    6.19
   1  -5 -18  175.97    6.14
  -1  -5  18  177.83    6.35
   1  -5  19   84.39    4.30
  -1   5 -19   73.85    4.05
  -1  -5 -19   78.84    4.07
   1  -5  19   80.37    4.33
   1  -5 -19   77.24    4.10
   1   5 -19   77.62    4.14
  -1  -5 -19   77.28    2.87
  -1  -5  19   75.52    2.83
  -1  -5  19   69.42    4.03
   1  -5  20  470.60   13.21
   1  -5  20  447.07   13.24
  -1  -5 -20  465.72   12.93
   1  -5 -20  470.17   12.94
   1   5 -20  468.47   12.98
  -1   5 -20  463.58   12.92
  -1  -5 -20  419.78   11.54
  -1  -5  20  445.27   11.58
  -1  -5  20  460.47   13.10
   1  -5  21  130.55    5.59
   1  -5  21  117.04    5.55
  -1   5 -21  129.69    5.43
  -1  -5 -21  135.98    5.48
   1   5 -21  127.78    5.45
   1  -5 -21  133.51    5.56
  -1  -5 -21  120.47    3.83
  -1  -5  21  124.14    3.84
  -1  -5  21  132.91    5.47
  -1   5 -22  298.04    8.98
   1  -5 -22  304.54    9.06
   1   5 -22  282.38    8.90
  -1  -5 -22  302.02    9.02
   1  -5  22  277.27    9.20
   1  -5  22  284.00    9.12
  -1  -5  22  282.61    8.97
  -1  -5  22  262.65    7.08
  -1  -5 -22  243.86    7.04
   1  -5  23   13.21    3.06
  -1  -5 -23    8.72    2.95
  -1   5 -23   11.26    3.10
   1  -5  23   11.85    2.92
  -1  -5  23   14.76    2.97
   1   5 -23   13.30    3.23
   1  -5 -23   16.14    3.18
   1  -5  24   47.84    4.04
   1  -5  24   43.52    3.78
  -1  -5  24   45.72    3.72
   1  -5  25  118.93    5.90
   1  -5  25  120.47    5.69
  -1  -5  25  129.91    5.73
   1  -5  26  163.33    6.96
  -1  -5  26  161.58    6.62
  -1  -5  27   38.77    3.83
   1  -5  27   42.37    4.24
  -1  -5  28   63.19    4.41
   1  -5  28   50.88    4.57
  -1  -5  29   81.47    4.92
   1  -5  29   81.32    5.41
  -1  -5  30   60.12    4.58
  -1  -5  30   66.43    5.47
   1  -5  30   57.49    4.88
  -1  -5  31   39.08    4.18
   1  -5  31   38.86    4.63
  -1  -5  31   35.33    4.81
  -1  -5  32    7.61    3.49
  -1  -5  32   11.06    4.29
   1  -5  32    4.89    3.98
   1   5  33   13.46    4.19
  -1  -5  33    5.72    3.42
   1  -5  33    8.51    4.05
  -1  -5  33   10.23    4.35
  -1  -5  34  127.85    7.69
   1  -5  34  143.53    7.55
  -1   5  34  136.91    7.08
   1   5  34  145.43    7.56
   1  -5  35  112.16    6.89
  -1  -5  35  105.15    7.20
   1   5  35  102.25    6.80
  -1   5  35   93.78    6.17
   1  -5  36   10.44    4.57
  -1  -5  36   10.65    4.90
  -1   5  36    9.22    4.05
   1   5  36    7.76    4.62
   1  -5  37   13.29    4.67
  -1  -5  37   12.76    4.86
   1   5  37   12.38    4.72
  -1   5  37    6.88    4.10
   1  -5  38    4.38    4.54
  -1  -5  38   10.74    4.96
  -1   5  38    3.59    4.06
   1   5  38    8.10    4.50
   1  -5  39   37.58    5.60
  -1  -5  39   33.71    5.70
  -1   5  39   43.16    5.12
   1   5  39   46.67    5.81
   1  -5  40   62.00    6.18
  -1   5  40   57.38    5.55
   1   5  40   55.46    6.14
  -1  -5  40   51.78    6.38
   1   5  41   17.26    4.87
  -1   5  41    5.89    4.22
  -1  -5  41    4.55    5.10
   1   5  42   -2.26    4.77
   1   5  43    8.27    4.79
  -1   6   0    0.35    1.82
   1   6   0    1.12    1.53
   1  -6   0   -0.65    1.64
  -1   6   0   -0.32    1.90
   1  -6   0   -0.16    1.57
   1  -6  -1  415.49   10.74
   1  -6   1  416.83   10.87
   1   6   1  391.35   10.49
  -1  -6  -1  355.25   10.46
  -1   6   1  421.01   10.80
  -1   6  -1  391.76   10.78
  -1  -6  -1  404.71    9.86
   1   6  -1  399.55    9.86
  -1   6   1  405.03   10.88
  -1   6  -1  430.65   10.92
   1  -6   1  420.98   10.97
   1  -6  -1  412.76   10.95
  -1  -6   1  392.75    9.85
  -1  -6   2  308.85    7.55
  -1   6   2  310.36    7.52
  -1   6   2  296.36    8.25
   1  -6   2  297.02    8.50
   1  -6  -2  303.51    8.26
   1   6   2  287.09    8.07
   1  -6   2  266.25    8.35
  -1  -6  -2  281.05    8.05
  -1   6  -2  268.27    8.34
  -1   6   2  330.62    8.48
   1  -6  -2  313.47    7.51
   1   6  -2  308.82    7.56
   1  -6  -2  310.02    8.57
   1  -6   2  277.57    8.44
  -1   6  -2  262.72    8.34
   1   6  -3  592.52   14.49
   1  -6  -3  605.14   14.45
   1  -6  -3  593.56   15.39
  -1   6  -3  590.41   15.29
  -1  -6   3  590.59   14.48
  -1   6   3  572.89   14.45
   1   6   3  586.89   14.86
   1  -6   3  570.96   15.32
  -1   6  -3  569.87   15.26
  -1  -6  -3  584.42   14.87
   1  -6  -3  580.46   15.02
   1  -6   3  584.54   15.42
  -1   6   3  589.68   15.00
   1   6  -4   98.83    2.96
   1  -6  -4   99.35    2.91
  -1   6   4   96.89    2.91
  -1  -6   4  101.66    2.95
  -1   6  -4   96.94    3.80
   1  -6   4   89.98    3.62
   1   6   4   99.41    3.23
   1  -6  -4   90.34    3.27
  -1   6  -4   96.08    3.75
   1  -6   4  104.85    3.94
  -1   6   4   95.47    3.35
   1  -6  -4   92.90    3.71
  -1   6  -4   95.15    3.64
   1   6  -5  186.64    5.05
   1  -6  -5  179.25    5.00
  -1  -6   5  179.96    5.04
  -1   6   5  179.53    5.00
  -1   6  -5  179.60    5.78
   1   6   5  172.16    5.18
   1  -6   5  191.93    5.87
   1  -6  -5  187.84    5.27
  -1  -6   5  198.88    6.12
  -1   6   5  188.06    5.25
  -1   6  -5  187.32    5.94
   1  -6   5  178.07    5.90
   1  -6  -5  196.46    5.80
  -1   6  -5  176.50    5.62
  -1   6  -6   24.82    2.22
  -1  -6   6   20.86    1.55
  -1  -6   6   23.06    2.19
   1   6   6   26.32    1.64
   1  -6   6   29.17    2.35
   1  -6  -6   24.04    2.02
  -1  -6   6   25.76    2.42
  -1   6   6   23.90    1.62
  -1   6  -6   22.75    2.36
   1   6  -6   21.23    1.60
   1  -6  -6   21.92    1.58
   1  -6   6   26.06    2.33
  -1   6  -7  357.14   10.71
  -1  -6   7  423.83   11.02
   1  -6   7  393.56   10.93
   1   6   7  390.14   10.14
   1  -6  -7  398.47   10.20
   1   6  -7  389.65   10.22
   1  -6  -7  380.03   10.66
   1  -6   7  398.97   10.71
  -1   6  -7  405.28   11.02
  -1  -6   7  403.63   11.08
  -1   6   7  376.92   10.02
   1  -6   7  425.01   11.15
   1  -6   8 1187.53   30.27
  -1  -6   8 1218.28   30.34
   1  -6  -8 1180.90   29.54
   1   6  -8 1160.92   29.59
  -1   6   8 1245.43   29.29
  -1   6  -8 1171.06   30.26
   1  -6  -8 1207.79   29.99
   1  -6   8 1175.77   29.97
   1  -6   9  143.36    5.07
   1  -6  -9  132.91    4.64
   1  -6   9  146.71    4.73
  -1   6  -9  134.93    5.09
   1  -6  -9  135.78    4.38
   1   6  -9  134.03    4.41
   1  -6  10   12.04    2.19
  -1   6 -10   12.78    2.18
   1  -6  10   11.99    1.77
   1  -6 -10    7.90    1.67
   1  -6 -10    9.19    1.69
   1   6 -10   12.77    1.88
  -1   6 -10   13.21    2.50
   1  -6  11  375.20   10.83
  -1   6 -11  375.79   10.54
   1  -6 -11  393.02   10.28
   1  -6  11  391.61   10.31
   1   6 -11  383.98   10.24
   1  -6 -11  380.54   10.20
  -1   6 -11  392.19   10.91
  -1  -6 -11  356.31    9.37
   1  -6  12  181.17    6.21
   1  -6 -12  179.76    5.53
   1  -6  12  178.56    5.57
   1   6 -12  174.82    5.55
  -1   6 -12  172.27    5.88
  -1   6 -12  187.28    6.32
   1  -6 -12  173.38    5.59
   1   6 -12  171.33    5.63
   1   6 -13  383.50   10.56
   1  -6 -13  366.65   10.47
   1  -6  13  386.27   11.13
   1  -6  13  390.50   10.38
   1  -6 -13  369.33   10.31
  -1   6 -13  403.33   11.31
  -1  -6 -13  386.67   10.38
  -1  -6  13  369.39   10.30
   1   6 -13  367.54   10.38
  -1   6 -13  380.84   10.77
   1  -6  13  386.94   11.18
  -1  -6  13  374.33   11.08
   1  -6 -14   36.05    2.64
   1   6 -14   37.74    2.77
  -1  -6 -14   41.42    2.75
   1  -6  14   35.43    3.04
  -1   6 -14   40.13    2.70
   1  -6 -14   37.70    2.29
   1  -6  14   38.05    2.30
  -1   6 -14   41.85    3.42
  -1  -6 -14   41.55    2.37
  -1  -6  14   36.80    2.25
   1   6 -14   36.58    2.48
  -1   6 -14   37.03    2.76
  -1  -6  14   35.33    3.06
   1  -6  14   37.98    3.18
   1   6 -15  230.45    7.18
   1  -6 -15  228.65    7.16
   1  -6  15  225.94    6.75
   1  -6 -15  236.88    6.79
  -1  -6 -15  216.78    6.71
  -1  -6  15  226.03    6.73
   1   6 -15  231.53    6.98
  -1   6 -15  227.65    7.32
  -1  -6 -15  226.41    7.10
   1  -6  15  231.69    7.71
  -1   6 -15  226.66    7.11
  -1  -6  15  245.09    7.81
   1  -6  15  235.41    7.74
   1   6 -16  308.70    9.21
   1  -6 -16  333.49    9.29
   1  -6  16  315.85    9.77
  -1   6 -16  323.94    9.23
  -1  -6 -16  312.42    9.17
   1  -6 -16  311.26    8.70
   1  -6  16  310.22    8.69
  -1   6 -16  309.74    9.32
   1   6 -16  311.83    9.01
  -1  -6 -16  285.68    8.65
  -1  -6  16  300.13    8.68
   1  -6  16  327.57    9.87
  -1  -6  16  334.57    9.82
   1  -6 -17  121.14    4.72
   1   6 -17  117.46    4.70
  -1   6 -17  115.54    4.59
  -1  -6 -17  102.37    4.55
   1  -6  17  120.85    5.13
  -1  -6  17  107.39    3.91
  -1  -6 -17  109.10    3.94
   1  -6  17  109.68    3.92
   1  -6 -17  109.17    3.95
   1  -6  17  102.27    4.91
   1   6 -17  115.15    4.41
  -1   6 -17  111.99    4.65
  -1  -6  17  115.22    4.97
  -1  -6 -18    6.04    2.38
   1  -6  18    6.19    2.52
  -1   6 -18    3.78    2.36
  -1   6 -18    1.75    2.27
   1  -6  18    5.56    1.58
   1  -6 -18    8.30    1.58
   1   6 -18    3.75    2.42
   1  -6 -18    6.96    2.45
  -1  -6  18    6.31    2.51
   1  -6  18    6.75    2.61
  -1  -6 -18    5.53    1.63
  -1  -6  18    5.68    1.56
  -1  -6 -19    6.37    1.61
  -1  -6  19    5.81    1.55
   1   6 -19    8.14    2.61
   1  -6 -19    1.46    2.47
  -1  -6 -19    5.67    2.58
   1  -6  19    5.39    2.56
  -1   6 -19    5.10    2.51
  -1  -6  19    7.11    2.51
   1  -6  19    2.05    2.54
   1  -6  19    5.90    1.56
   1  -6 -19    5.83    1.55
   1  -6 -20  177.45    6.33
  -1  -6 -20  164.76    6.21
  -1   6 -20  173.36    6.31
   1   6 -20  160.92    6.25
  -1  -6  20  163.79    5.12
  -1  -6 -20  160.56    5.13
   1  -6  20  167.21    6.67
   1  -6  20  178.32    6.71
  -1  -6  20  170.21    6.55
   1   6 -21  526.54   14.15
   1  -6 -21  507.54   14.08
  -1  -6 -21  493.39   14.03
  -1   6 -21  495.22   14.00
  -1  -6 -21  468.90   12.77
  -1  -6  21  482.57   12.79
   1  -6  21  492.32   14.54
   1  -6  21  508.00   14.51
  -1  -6  21  504.11   14.45
  -1   6 -22  112.95    5.29
   1   6 -22  120.53    5.39
  -1  -6 -22  115.75    5.31
   1  -6 -22  116.68    5.24
  -1  -6  22  108.94    3.71
  -1  -6 -22  109.06    3.73
   1  -6  22  116.00    5.47
   1  -6  22  101.37    5.43
  -1  -6  22  117.41    5.46
  -1   6 -23  141.76    5.82
   1  -6 -23  123.96    5.61
  -1  -6 -23  133.90    5.75
   1   6 -23  134.57    5.79
   1  -6  23  133.74    6.03
   1  -6  23  134.75    5.97
  -1  -6 -23  115.84    3.93
  -1  -6  23  123.47    3.96
  -1  -6  23  130.52    5.89
   1  -6  24   23.06    3.73
   1  -6  24   31.95    3.78
  -1  -6 -24   24.50    1.66
  -1  -6  24   27.10    1.65
  -1  -6  24   32.95    3.58
  -1  -6  25  203.00    7.80
   1  -6  25  202.90    8.13
   1  -6  25  218.40    8.04
  -1  -6  26  163.47    6.90
  -1  -6  26  164.47    7.60
   1  -6  26  160.27    7.22
   1  -6  26  167.70    6.98
  -1  -6  27   92.09    5.16
   1  -6  27   85.55    5.49
  -1  -6  27   90.84    5.73
   1  -6  27   91.61    5.27
  -1  -6  28    0.67    3.73
   1  -6  28    4.78    3.61
  -1  -6  28    6.91    3.20
   1  -6  29   41.03    4.68
  -1  -6  29   56.60    5.24
  -1  -6  29   52.06    4.37
  -1  -6  30  197.82    8.95
   1  -6  30  205.96    8.78
  -1  -6  30  203.76    8.12
  -1  -6  31  110.87    7.04
   1  -6  31  120.72    6.84
  -1  -6  31  125.14    6.22
   1  -6  32    8.53    4.14
  -1  -6  32   -0.37    4.24
  -1  -6  32    2.76    3.55
   1  -6  33   16.73    4.56
  -1  -6  33   19.92    4.84
  -1  -6  33   18.24    3.85
   1  -6  34   38.24    5.20
  -1  -6  34   51.99    4.82
  -1  -6  34   36.94    5.39
   1  -6  35  101.49    6.91
  -1  -6  35  102.75    7.25
   1   6  35  106.25    6.98
  -1  -6  36   24.80    5.43
  -1   6  36   36.13    4.91
   1   6  36   35.81    5.29
   1  -6  36   30.67    5.20
  -1  -6  37    4.67    4.75
   1   6  37    1.78    4.50
  -1   6  37   -2.77    4.11
   1  -6  37    3.38    4.67
  -1  -6  38    1.45    4.90
  -1   6  38   -1.05    4.07
   1   6  38   -1.60    4.63
   1  -6  38    6.26    4.79
  -1  -6  39   35.04    6.13
  -1   6  39   39.06    5.25
   1   6  39   45.55    5.80
   1  -6  39   41.42    5.69
  -1  -6  40   15.08    5.39
   1   6  40    5.59    4.76
  -1   6  40   10.57    4.48
   1  -6  40   12.98    5.23
  -1  -6  41    8.14    5.38
  -1   6  41   19.99    4.49
   1   6  41   16.54    5.17
   1   6  42    0.21    4.81
  -1  -6  42   -6.46    5.50
   1   6  43    5.03    4.90
   1  -7   0    0.48    1.71
   1  -7   0   -0.14    1.72
  -1  -7   0    1.19    1.70
  -1   7   0    1.29    1.83
   1   7   0   -1.16    1.72
   1   7   1  156.11    4.90
   1   7  -1  144.70    4.99
  -1  -7  -1  149.76    4.83
  -1   7   1  156.94    5.13
  -1   7  -1  152.01    5.18
   1  -7   1  163.82    5.34
   1  -7  -1  166.78    5.33
  -1   7   1  166.82    5.13
   1  -7  -1  151.41    5.09
   1  -7   1  162.88    5.26
   1  -7  -2 1177.68   30.02
   1  -7   2 1107.49   29.94
  -1   7   2 1181.99   28.79
  -1  -7   2 1181.73   28.82
   1   7   2 1156.97   29.51
  -1   7   2 1234.94   29.83
  -1  -7  -2 1165.97   29.51
  -1   7  -2 1167.66   29.84
  -1  -7   2 1285.18   30.19
  -1   7   2 1177.94   29.64
   1  -7  -2 1231.89   28.81
   1   7  -2 1183.34   28.83
   1  -7  -2 1187.95   29.71
   1  -7   2 1193.94   30.00
   1  -7   3    5.37    1.89
   1  -7  -3    6.80    1.63
  -1  -7   3    4.28    0.93
  -1   7   3    7.33    0.88
  -1   7  -3    4.38    2.00
   1   7   3    6.22    1.58
   1  -7   3    5.74    1.84
   1  -7  -3    2.34    1.71
  -1  -7   3    5.43    2.10
  -1   7   3    5.95    1.76
  -1  -7  -3    4.74    1.51
  -1   7   3    7.35    1.94
   1  -7  -3    4.33    0.90
   1   7  -3    5.73    0.94
   1  -7   4  798.46   20.55
  -1   7  -4  742.24   20.25
  -1  -7   4  788.38   19.38
   1  -7   4  789.16   20.39
   1   7   4  792.85   19.81
  -1   7   4  787.03   19.91
  -1  -7   4  815.25   20.61
   1  -7  -4  797.93   20.44
   1  -7  -4  795.42   19.36
   1   7  -4  778.55   19.39
   1  -7  -4  803.58   19.97
   1  -7   5   26.28    2.41
  -1   7  -5   23.16    2.45
   1  -7   5   22.63    2.25
   1   7   5   23.46    1.77
   1  -7  -5   23.86    1.78
  -1  -7   5   20.02    2.28
  -1   7   5   22.21    1.83
  -1   7  -5   22.33    2.25
   1   7  -5   22.52    1.50
   1  -7  -5   25.26    1.46
   1  -7  -5   24.05    2.24
   1  -7   6  337.58    9.68
  -1   7  -6  323.25    9.39
   1   7   6  304.90    8.69
   1  -7   6  317.20    9.46
   1  -7  -6  338.27    8.83
  -1   7   6  342.87    8.82
  -1   7  -6  329.28    9.53
  -1  -7   6  347.81    9.68
   1  -7  -6  324.79    9.41
   1  -7  -6  328.25    8.54
   1   7  -6  325.67    8.57
  -1  -7   7  308.38    9.33
  -1   7  -7  310.80    9.14
   1   7   7  322.76    8.51
   1  -7   7  316.00    9.34
   1  -7  -7  314.63    9.13
   1  -7   7  318.73    9.19
  -1   7  -7  301.59    9.34
  -1   7   7  346.00    8.60
  -1  -7   7  306.81    9.42
   1   7  -7  314.16    8.45
   1  -7  -7  315.32    8.40
   1  -7   7  321.09    9.51
  -1   7  -8  190.95    6.26
  -1  -7   8  192.67    6.47
   1  -7   8  193.47    6.43
   1   7   8  190.73    5.56
   1  -7  -8  193.24    6.18
   1  -7   8  187.75    6.15
  -1   7  -8  189.17    6.53
  -1  -7   8  200.53    6.56
  -1  -7  -8  206.38    5.61
   1   7  -8  188.09    5.61
   1  -7  -8  193.22    5.57
   1  -7   8  188.63    6.51
   1  -7   9  130.43    5.00
  -1   7  -9  132.80    5.12
  -1  -7  -9  124.66    3.85
   1  -7  -9  125.18    4.64
   1  -7   9  128.55    4.58
  -1  -7   9  130.05    4.98
   1  -7  -9  125.42    4.10
   1   7  -9  123.64    4.18
   1  -7  10  223.29    7.26
  -1   7 -10  223.75    7.32
  -1  -7 -10  213.94    5.91
   1  -7  10  217.27    6.79
   1  -7 -10  218.03    6.78
  -1  -7  10  225.98    7.31
   1   7 -10  226.07    6.46
   1  -7 -10  218.79    6.39
   1  -7 -11   13.06    1.85
   1   7 -11   13.00    1.89
  -1  -7  11   11.38    2.40
   1  -7  11   11.46    2.38
   1  -7 -11   12.30    1.97
   1  -7  11   13.50    1.97
  -1   7 -11   12.64    2.74
  -1   7 -11   11.42    2.13
  -1  -7 -11   12.39    1.12
  -1   7 -12  228.54    7.28
   1   7 -12  199.25    6.16
   1  -7 -12  197.54    6.11
   1  -7  12  201.34    6.86
  -1  -7  12  201.55    6.95
  -1   7 -12  202.50    6.15
  -1   7 -12  205.59    6.58
   1  -7 -12  223.22    6.40
   1  -7  12  209.05    6.31
  -1  -7  12  194.73    6.20
  -1  -7 -12  205.33    6.31
  -1  -7 -12  183.70    5.21
   1   7 -13    5.58    1.78
  -1   7 -13    4.32    1.92
   1  -7 -13    4.74    1.92
   1   7 -13    3.21    1.86
  -1   7 -13    4.26    1.85
  -1  -7  13    3.74    2.37
  -1  -7 -13    2.25    1.85
   1  -7  13    3.86    2.27
  -1  -7 -13    5.76    1.77
  -1  -7  13    2.90    1.68
   1  -7  13    5.91    1.74
   1  -7 -13    2.03    1.65
  -1   7 -13    2.23    2.59
  -1   7 -14   35.86    2.81
  -1  -7  14   39.65    3.32
  -1  -7 -14   41.08    2.67
  -1   7 -14   35.52    2.62
   1  -7  14   44.35    3.27
   1  -7 -14   38.80    2.49
   1  -7  14   40.65    2.49
   1   7 -14   37.87    2.51
  -1  -7  14   35.70    2.48
  -1  -7 -14   39.13    2.53
  -1  -7  14   42.08    3.27
   1  -7  14   40.95    3.32
   1   7 -14   35.82    2.66
   1  -7 -14   37.67    2.63
   1  -7 -15   52.51    3.05
   1   7 -15   45.94    3.08
   1  -7  15   46.31    2.72
   1  -7 -15   48.16    2.69
  -1  -7  15   48.43    2.73
  -1  -7 -15   50.28    2.74
  -1   7 -15   45.86    3.13
   1   7 -15   48.47    2.86
   1  -7  15   48.70    3.50
  -1  -7 -15   51.25    2.99
  -1  -7  15   46.86    3.53
  -1   7 -15   46.84    2.98
   1  -7  15   43.72    3.43
  -1  -7  15   48.32    3.54
   1  -7 -16  390.06   11.13
   1   7 -16  399.13   11.20
   1  -7 -16  390.93   10.87
   1  -7  16  397.16   10.89
  -1  -7 -16  392.25   10.90
  -1  -7  16  392.71   10.88
   1   7 -16  396.96   11.10
  -1   7 -16  380.34   11.33
  -1   7 -16  383.85   11.14
  -1  -7 -16  399.84   11.17
   1  -7  16  405.33   11.94
   1  -7  16  404.41   11.96
  -1  -7  16  406.41   11.94
   1  -7 -17   79.76    3.89
  -1   7 -17   71.63    3.83
   1   7 -17   74.09    3.91
   1  -7  17   82.71    3.43
   1  -7 -17   79.58    3.41
  -1  -7 -17   87.09    3.51
  -1  -7  17   80.63    3.41
   1   7 -17   80.76    3.74
  -1   7 -17   81.35    3.99
   1  -7  17   85.07    4.50
  -1  -7 -17   81.03    3.89
   1  -7  17   80.81    4.37
  -1  -7  17   87.17    4.55
   1   7 -18    4.33    2.39
   1  -7 -18    0.08    2.31
   1  -7 -18    1.76    1.65
   1  -7  18    0.36    1.66
  -1  -7  18    0.68    1.66
  -1  -7 -18    2.43    1.71
   1   7 -18   -1.76    2.12
  -1   7 -18   -2.25    2.42
  -1  -7 -18    1.46    2.31
   1  -7  18   -0.12    2.52
  -1   7 -18    0.16    2.35
  -1  -7  18    2.70    2.53
   1  -7  18    1.80    2.52
   1  -7 -19    3.23    2.55
   1   7 -19    1.57    2.59
  -1  -7 -19   -0.17    2.53
  -1  -7  19    1.19    2.82
  -1   7 -19    0.17    2.52
   1  -7  19    1.23    2.69
   1  -7 -19    3.98    1.78
   1  -7  19    1.07    1.67
  -1  -7 -19    2.78    1.77
  -1  -7  19    0.54    1.67
  -1   7 -19    1.68    2.40
   1   7 -19    5.52    2.24
  -1  -7  19   -0.36    2.80
   1  -7  19    3.44    2.69
   1  -7  20  506.66   15.29
   1  -7 -20  548.75   14.72
  -1  -7 -20  537.74   14.70
  -1   7 -20  522.58   14.67
   1   7 -20  530.22   14.72
  -1  -7  20  499.97   13.83
  -1  -7 -20  501.75   13.86
  -1  -7  20  540.88   15.67
   1  -7  20  544.03   15.48
   1  -7  20  541.35   13.92
   1  -7 -20  526.44   13.89
  -1  -7  20  515.85   15.26
  -1   7 -21   34.70    3.47
   1   7 -21   30.33    3.35
   1  -7 -21   34.29    3.43
  -1  -7 -21   36.64    3.48
  -1  -7 -21   37.37    2.40
  -1  -7  21   34.70    2.32
  -1  -7  21   41.20    4.03
   1  -7  21   35.77    3.75
   1  -7  21   30.07    3.57
  -1  -7  21   39.29    3.75
   1  -7 -21   34.25    2.33
   1  -7  21   37.46    2.37
  -1   7 -22  111.71    5.09
   1  -7 -22  102.73    4.98
  -1  -7 -22  104.32    4.98
   1   7 -22   99.19    4.96
  -1  -7 -22   92.86    3.72
  -1  -7  22   96.76    3.69
  -1  -7  22  110.75    5.79
   1  -7  22  105.80    5.52
   1  -7  22  103.81    5.30
  -1  -7  22   97.07    5.17
   1  -7 -23   91.76    4.83
  -1   7 -23   90.70    4.89
   1   7 -23   89.98    4.85
  -1  -7 -23   84.23    4.76
   1  -7  23   94.38    5.14
  -1  -7  23   83.26    3.33
  -1  -7 -23   77.93    3.29
   1  -7  23   91.62    5.27
  -1  -7  23   87.51    5.43
  -1  -7  23   88.42    5.03
   1  -7  24  208.92    7.84
  -1  -7  24  189.91    5.65
  -1  -7 -24  176.15    5.64
   1  -7  24  188.59    7.80
  -1  -7  24  200.44    8.14
  -1  -7  24  213.12    7.85
   1  -7  25   72.96    5.04
  -1  -7  25   84.67    5.58
   1  -7  25   75.47    5.04
  -1  -7  25   76.29    2.91
  -1  -7 -25   74.26    2.97
  -1  -7  25   82.94    5.03
  -1  -7  26  230.19    8.56
  -1  -7  26  225.19    9.08
   1  -7  26  213.74    8.77
   1  -7  26  229.47    8.70
  -1  -7  27   15.26    3.58
  -1  -7  27   11.43    4.10
   1  -7  27   10.55    3.71
   1  -7  27   12.06    3.45
  -1  -7  28   10.73    3.58
   1  -7  28    3.67    3.37
  -1  -7  28    7.72    4.12
   1  -7  28    6.31    3.73
  -1  -7  29   28.56    4.07
  -1  -7  29   23.87    4.74
   1  -7  29   25.89    4.48
   1  -7  30  170.49    8.08
  -1  -7  30  166.92    8.26
  -1  -7  30  179.52    7.68
  -1  -7  31    3.77    4.50
   1  -7  31    0.17    4.15
  -1  -7  31    0.76    3.65
  -1  -7  32   21.79    4.87
   1  -7  32   19.04    4.60
  -1  -7  32   22.07    4.13
  -1  -7  33    6.09    4.53
   1  -7  33    2.54    4.28
  -1  -7  33   10.91    3.77
  -1  -7  34    9.40    4.88
   1  -7  34    2.79    4.26
  -1  -7  34    8.87    3.91
  -1  -7  35    5.50    4.89
   1  -7  35   -0.95    4.65
  -1  -7  36   56.33    6.30
   1  -7  36   54.60    5.94
  -1  -7  37   10.37    5.10
   1   7  37   12.74    4.84
  -1   7  37    6.61    4.31
   1  -7  37    2.34    4.60
  -1  -7  38   12.88    5.32
  -1   7  38   12.15    4.52
   1   7  38    7.61    4.73
   1  -7  38    6.71    4.99
  -1  -7  39   40.05    6.07
  -1   7  39   40.87    5.26
   1   7  39   25.99    5.51
   1  -7  39   31.78    5.71
   1   7  40   26.47    5.56
  -1   7  40   16.69    4.83
  -1  -7  40   15.16    5.45
   1  -7  40   13.52    5.34
  -1   7  41    4.27    4.53
   1   7  41   -1.92    5.22
  -1  -7  41   -2.66    5.28
   1  -7  41    9.79    5.29
   1   7  42    5.58    5.11
  -1  -7  42    0.44    5.43
   1   7  43    3.88    5.20
   1   8   0   -0.50    1.78
   1  -8   0    1.45    1.86
  -1  -8   0   -0.71    1.71
  -1   8   0    0.96    2.00
  -1  -8   0   -1.83    1.87
  -1   8   0   -0.84    2.02
   1  -8   0    0.08    1.83
   1   8  -1  320.89    9.24
   1   8   1  320.80    9.12
  -1  -8  -1  322.48    9.17
  -1   8   1  316.82    9.30
  -1  -8   1  314.36    9.25
  -1   8  -1  315.39    9.40
   1  -8  -1  374.52    9.79
   1  -8   1  356.25    9.69
  -1   8   1  327.95    9.35
  -1  -8  -1  345.21    9.50
  -1  -8   1  338.66    9.53
   1  -8   1  325.89    9.49
   1  -8  -1  335.69    9.41
   1  -8   2  526.67   14.57
   1  -8  -2  550.81   14.65
  -1  -8   2  535.06   13.15
   1   8   2  524.05   14.04
  -1  -8  -2  534.60   14.11
  -1   8   2  529.46   14.31
  -1   8  -2  534.56   14.40
  -1  -8   2  532.57   14.55
  -1   8   2  554.40   14.26
  -1  -8  -2  567.78   14.42
   1   8  -2  522.81   13.17
  -1  -8  -2  548.30   13.15
   1  -8   2  569.31   14.63
   1  -8  -2  534.67   14.29
   1  -8  -3  740.17   18.34
   1  -8   3  764.60   19.77
   1  -8  -3  725.81   19.31
   1   8   3  761.53   19.15
  -1   8  -3  757.18   19.56
  -1   8   3  750.18   19.43
   1  -8  -3  762.99   19.77
  -1  -8   3  766.43   19.76
  -1   8   3  786.80   19.33
  -1  -8  -3  788.65   19.45
  -1  -8  -3  748.12   19.16
   1   8  -3  743.46   18.39
   1  -8  -4  110.37    3.99
   1  -8   4  105.95    4.40
  -1   8  -4  107.10    4.35
   1   8   4  111.58    3.84
   1  -8   4   96.14    4.27
   1  -8  -4  107.65    4.37
  -1   8   4  108.09    3.98
  -1  -8  -4  112.44    4.02
  -1  -8   4  111.98    4.44
  -1   8   4  110.10    4.15
   1   8  -4  108.74    3.20
   1  -8  -4  109.34    3.12
   1  -8   5    1.30    2.04
   1  -8  -5    0.98    1.45
  -1   8  -5    0.71    2.02
   1   8   5    0.82    1.54
   1  -8   5    0.86    1.98
  -1   8   5    0.12    1.86
  -1  -8   5    1.69    2.02
  -1  -8  -5    1.08    1.56
  -1   8   5    1.51    1.79
   1   8  -5    1.25    1.14
   1  -8  -5    0.68    1.07
   1  -8  -5    3.85    1.94
   1  -8   6   93.74    4.13
  -1   8  -6   83.32    3.92
   1   8   6   86.13    3.28
   1  -8   6   87.36    4.03
   1  -8  -6   89.16    2.88
   1   8  -6   84.13    2.91
  -1   8  -6   87.90    4.04
  -1  -8   6   78.67    3.91
  -1  -8  -6   88.69    3.32
   1  -8  -6   90.08    3.33
   1  -8  -6   91.02    3.95
   1  -8   7  378.94   11.08
  -1   8  -7  378.25   10.78
   1   8   7  364.90   10.00
   1  -8   7  360.90   10.91
   1   8  -7  377.32    9.84
   1  -8  -7  373.62    9.79
  -1  -8   7  388.21   11.05
  -1   8  -7  401.59   11.07
  -1  -8  -7  365.35   10.07
   1  -8  -7  390.50   10.05
   1  -8   7  376.52   10.76
   1  -8  -7  388.45   10.82
  -1   8  -8    2.64    2.15
  -1  -8   8    1.25    2.14
   1  -8   8    1.88    2.14
   1   8   8    3.31    1.48
   1  -8   8   -0.29    2.23
  -1  -8  -8    3.70    1.35
  -1  -8   8    1.59    2.06
  -1   8  -8    2.84    2.42
   1   8  -8    2.85    1.46
   1  -8  -8    1.55    1.37
   1  -8   8    0.23    1.78
   1  -8  -8    0.39    1.89
   1  -8   9  337.44   10.11
  -1   8  -9  310.52    8.85
  -1  -8   9  356.87   10.10
   1   8   9  339.75    8.91
   1  -8   9  326.96    9.91
  -1  -8  -9  319.35    8.76
  -1   8  -9  350.25   10.12
  -1  -8   9  320.30    9.97
   1  -8  -9  324.27    9.65
   1  -8   9  343.61    9.66
   1  -8  -9  329.45    8.89
   1   8  -9  325.08    8.93
  -1  -8  10    2.45    2.37
  -1   8 -10    3.55    1.57
   1  -8  10    0.19    2.13
   1   8  10    2.07    1.47
  -1  -8 -10    1.86    1.25
  -1   8 -10    1.18    2.51
   1  -8  10    2.40    1.79
   1  -8 -10    3.57    1.97
  -1  -8  10    2.84    1.85
   1  -8 -10    2.76    1.55
   1   8 -10    1.40    1.66
   1   8 -11  201.50    6.03
   1  -8 -11  199.24    5.98
  -1   8 -11  195.30    5.98
  -1  -8 -11  188.78    5.90
  -1  -8  11  206.37    6.98
   1  -8  11  207.65    7.02
  -1  -8 -11  202.22    6.47
  -1  -8  11  195.18    6.40
   1  -8 -11  199.73    6.45
   1  -8  11  207.01    6.56
  -1  -8 -11  186.31    5.47
  -1   8 -11  214.97    7.31
  -1   8 -12    7.98    2.84
   1   8 -12    7.03    1.93
   1  -8 -12    6.85    1.85
  -1  -8  12    3.32    2.38
  -1   8 -12    4.89    1.90
  -1  -8 -12    5.16    1.80
   1  -8  12    5.27    2.36
  -1   8 -12    6.29    2.23
   1  -8 -12    5.29    1.93
   1  -8  12    6.04    2.04
  -1  -8 -12    6.68    2.04
  -1  -8  12    7.40    1.98
  -1  -8 -12    5.68    1.12
  -1   8 -13  793.72   20.13
   1  -8  13  813.61   21.20
  -1  -8  13  852.08   21.38
  -1  -8 -13  793.43   20.09
  -1   8 -13  783.62   20.60
   1  -8  13  809.99   20.45
   1  -8 -13  836.99   20.51
   1  -8 -13  794.67   20.11
   1   8 -13  798.76   20.17
  -1  -8  13  785.15   20.46
  -1  -8 -13  807.00   20.50
  -1  -8 -13  723.61   19.17
  -1  -8 -14  152.80    5.25
   1  -8  14  151.99    6.05
  -1   8 -14  153.51    5.26
  -1  -8  14  153.30    6.22
  -1   8 -14  140.67    5.45
   1   8 -14  150.27    5.32
   1  -8 -14  156.74    5.36
   1  -8  14  151.28    5.31
   1  -8 -14  152.35    5.20
   1   8 -14  149.33    5.27
  -1  -8  14  141.65    5.25
  -1  -8 -14  149.84    5.37
  -1  -8  14  161.11    6.20
  -1   8 -15  521.54   14.72
  -1   8 -15  519.65   14.37
   1   8 -15  532.94   14.42
   1  -8 -15  516.86   14.33
  -1  -8  15  550.76   15.59
  -1  -8 -15  531.11   14.38
   1  -8  15  535.02   15.35
   1   8 -15  530.28   14.44
   1  -8 -15  528.84   14.46
   1  -8  15  552.42   14.49
  -1  -8  15  531.77   14.48
  -1  -8 -15  547.64   14.53
   1  -8  15  554.43   15.49
  -1  -8  15  558.78   15.51
   1  -8 -16   24.76    2.65
  -1   8 -16   26.24    2.75
   1   8 -16   25.35    2.76
  -1  -8 -16   29.12    2.69
  -1  -8  16   26.54    3.29
   1  -8  16   28.96    3.27
   1  -8  16   28.43    2.39
   1  -8 -16   29.37    2.43
  -1   8 -16   27.68    2.83
   1   8 -16   24.45    2.53
  -1  -8  16   25.34    3.12
   1  -8  16   25.07    3.15
  -1  -8  16   27.47    2.44
  -1  -8 -16   29.19    2.45
  -1  -8 -17  404.22   11.50
   1   8 -17  405.11   11.53
  -1   8 -17  399.41   11.50
   1  -8 -17  402.26   11.49
   1  -8  17  398.32   12.38
  -1  -8  17  418.55   12.64
  -1  -8  17  405.30   11.33
  -1  -8 -17  405.35   11.36
   1  -8  17  413.81   11.35
   1  -8 -17  414.59   11.36
  -1   8 -17  388.38   11.71
   1   8 -17  388.81   11.44
  -1  -8  17  419.30   12.47
   1  -8  17  407.23   12.47
   1   8 -18    6.40    2.57
   1  -8 -18    6.43    2.47
  -1  -8  18    6.50    3.02
  -1  -8 -18    4.04    2.45
  -1   8 -18    4.76    2.49
   1  -8  18    2.92    2.83
   1  -8  18    5.50    1.88
   1  -8 -18    7.09    2.00
   1   8 -18    5.65    2.13
  -1   8 -18    3.95    2.41
  -1  -8  18    7.08    1.90
  -1  -8 -18    4.32    1.98
   1  -8  18    5.41    2.79
  -1  -8  18    5.45    2.72
  -1   8 -19  108.75    4.94
   1   8 -19  125.67    4.84
   1   8 -19  123.85    5.02
   1  -8 -19  117.12    4.89
  -1  -8 -19  114.27    4.88
  -1   8 -19  126.74    5.03
   1  -8  19  107.27    5.49
  -1  -8  19  114.04    5.75
   1  -8  19  110.29    5.59
   1  -8  19  110.60    4.35
   1  -8 -19  109.54    4.33
  -1  -8  19  113.24    4.40
  -1  -8 -19  113.31    4.42
  -1  -8  19  122.74    5.66
  -1  -8  20    3.60    1.86
  -1  -8 -20    2.90    1.94
   1   8 -20    5.40    2.81
   1  -8 -20    6.49    2.73
  -1   8 -20    2.91    2.76
  -1  -8  20    4.05    3.26
  -1  -8 -20    3.94    2.76
   1  -8  20    2.97    2.98
   1   8 -20    4.57    2.37
  -1   8 -20    3.97    2.60
   1  -8  20    0.61    1.86
   1  -8 -20    4.37    1.99
   1  -8  20    2.57    3.04
  -1  -8  20    3.44    2.87
   1  -8  21  512.14   15.42
  -1   8 -21  507.86   14.59
   1   8 -21  523.43   14.64
   1  -8 -21  514.89   14.55
  -1  -8 -21  538.86   14.65
  -1  -8  21  517.19   15.70
   1  -8  21  494.68   15.39
  -1  -8  21  498.84   13.85
  -1  -8 -21  492.54   13.85
   1  -8 -21  513.30   13.87
   1  -8  21  541.98   13.92
   1   8 -21  541.76   14.50
  -1   8 -21  523.99   14.75
  -1  -8  21  503.43   15.32
  -1  -8  22    3.10    3.29
   1  -8  22   -1.72    3.25
  -1  -8 -22    0.79    2.80
   1  -8 -22   -2.63    2.91
   1   8 -22    0.30    2.85
  -1   8 -22   -1.00    2.83
  -1  -8 -22    3.03    1.88
  -1  -8  22    1.59    1.83
   1  -8  22    2.22    1.81
   1  -8 -22    0.70    1.83
  -1  -8  22    5.01    3.12
   1  -8  22    3.54    3.16
  -1  -8  23   21.35    3.70
   1  -8  23   17.14    3.58
   1  -8 -23   17.64    3.24
  -1  -8 -23   19.08    3.30
   1  -8  23   19.79    3.58
  -1  -8  23   16.63    2.05
  -1  -8 -23   15.32    2.12
  -1  -8  23   20.92    3.55
   1  -8  24   -0.30    3.25
  -1  -8  24    5.25    3.56
  -1  -8  24    3.20    1.77
  -1  -8 -24    4.99    1.86
  -1  -8  24    2.89    3.20
   1  -8  24    3.41    3.29
  -1  -8  25   49.78    4.83
   1  -8  25   52.29    4.68
   1  -8  25   55.08    4.66
  -1  -8 -25   51.27    2.74
  -1  -8  25   52.43    2.67
  -1  -8  25   59.56    4.72
  -1  -8  26    5.73    3.80
  -1  -8  26    1.79    3.52
   1  -8  26    0.48    3.60
   1  -8  26   10.16    3.62
  -1  -8 -26    5.03    1.75
  -1  -8  26    3.64    1.65
  -1  -8  27  144.60    6.77
   1  -8  27  157.42    7.04
  -1  -8  27  143.25    7.42
   1  -8  27  133.30    7.03
  -1  -8  28   16.11    3.97
   1  -8  28   10.83    4.15
   1  -8  28   16.49    3.95
  -1  -8  28   20.28    4.57
  -1  -8  29   36.86    4.49
   1  -8  29   40.51    4.89
   1  -8  29   52.46    4.74
  -1  -8  29   39.96    5.19
  -1  -8  30    0.16    3.76
  -1  -8  30    0.57    4.47
   1  -8  30    2.66    4.27
  -1  -8  31  297.69   11.79
   1  -8  31  300.34   11.45
  -1  -8  31  328.69   11.17
  -1  -8  32   -4.59    4.65
   1  -8  32   -1.49    4.44
  -1  -8  32    4.42    3.99
  -1  -8  33   35.26    5.41
   1  -8  33   36.29    5.21
  -1  -8  33   40.96    4.86
  -1  -8  34   21.06    5.36
   1  -8  34   14.30    4.89
  -1  -8  34   14.62    4.23
  -1  -8  35  138.70    8.44
   1  -8  35  152.88    8.28
  -1  -8  35  160.36    7.65
  -1  -8  36    8.65    5.14
   1  -8  36    6.39    4.84
  -1  -8  37    3.07    5.19
   1  -8  37    3.45    4.90
  -1  -8  38    7.12    5.52
   1   8  38    2.72    4.79
   1  -8  38    2.88    5.07
   1   8  39   24.87    5.53
  -1   8  39   34.11    5.15
  -1  -8  39   23.61    6.11
   1  -8  39   31.41    5.77
   1   8  40   12.00    5.09
  -1   8  40   15.66    4.88
   1  -8  40   13.47    5.44
  -1  -8  40   21.10    5.70
   1   8  41   10.14    5.02
  -1   8  41    1.89    4.42
   1  -8  41    2.13    5.41
  -1  -8  41    2.51    5.63
   1   8  42   -5.67    5.17
   1   9   0   -0.06    1.87
  -1   9   0    0.15    2.11
  -1  -9   0    1.23    1.85
  -1  -9   0    0.34    1.81
  -1   9   0    0.57    2.05
   1  -9   0   -0.98    1.99
   1  -9   0    1.63    2.01
   1   9   1   10.61    1.98
   1   9  -1   13.80    2.12
  -1  -9  -1   11.32    1.93
  -1   9  -1   13.36    2.35
  -1   9   1   10.84    2.27
  -1  -9   1   10.79    2.19
  -1  -9   1   11.93    2.10
  -1   9  -1   12.77    2.32
  -1   9   1   13.79    2.38
  -1  -9  -1   13.43    1.97
   1  -9  -1   14.13    2.25
   1  -9   1   10.89    2.30
   1  -9  -1   10.57    2.07
   1  -9   1   10.65    2.09
   1   9   2  194.70    5.90
  -1   9  -2  192.56    6.26
  -1   9   2  172.32    5.94
  -1  -9  -2  194.51    6.00
  -1  -9   2  185.91    6.18
  -1  -9   2  183.75    6.30
  -1   9   2  188.56    6.18
  -1  -9  -2  184.51    6.02
   1  -9   2  178.19    6.38
   1  -9  -2  178.23    6.38
   1  -9  -2  196.80    6.15
   1  -9   2  192.66    6.44
  -1   9  -3  101.36    2.78
   1  -9   3  110.25    4.49
   1  -9  -3   99.82    4.05
  -1   9  -3  101.28    4.26
   1   9   3  106.06    3.91
  -1   9   3  100.04    4.13
  -1   9   3  108.05    4.27
  -1  -9  -3  100.58    3.97
  -1  -9   3  104.03    4.30
   1   9  -3  101.15    2.85
   1  -9  -3   97.41    2.76
   1  -9  -3  105.69    4.44
   1  -9  -4  367.70    9.39
   1   9  -4  378.74    9.46
  -1   9  -4  370.40    9.41
   1   9   4  381.23   10.27
  -1   9  -4  368.35   10.74
  -1   9   4  380.76   10.58
   1  -9   4  382.83   11.04
   1  -9  -4  374.23   10.94
   1  -9  -4  400.98   10.48
  -1  -9   4  377.76   10.93
  -1  -9  -4  365.73   10.40
   1  -9  -5   26.49    2.20
   1  -9   5   30.13    2.84
  -1   9  -5   22.70    2.59
  -1   9  -5   28.23    1.45
   1   9   5   26.71    2.16
   1  -9   5   27.78    2.72
  -1   9   5   32.86    2.60
   1  -9  -5   31.03    2.64
  -1  -9   5   29.40    2.80
  -1  -9  -5   28.40    2.17
   1  -9  -5   29.89    1.48
   1   9  -5   29.81    1.58
   1   9  -6  868.20   21.40
   1  -9  -6  874.81   21.35
   1  -9   6  872.67   22.92
  -1   9  -6  848.45   22.51
  -1   9  -6  864.36   21.35
   1   9   6  896.55   21.90
   1  -9   6  859.80   22.63
  -1   9   6  861.46   22.21
  -1  -9  -6  825.14   21.96
  -1  -9   6  854.78   22.81
   1  -9  -6  839.96   21.98
   1  -9  -6  897.16   22.76
   1  -9   7   64.51    3.71
  -1   9  -7   58.48    3.43
  -1  -9  -7   53.84    2.26
  -1   9  -7   55.68    2.31
   1   9   7   55.70    2.72
   1  -9   7   59.35    3.48
   1  -9  -7   62.11    2.73
  -1   9  -7   65.79    3.76
  -1  -9  -7   55.88    2.68
  -1  -9   7   55.92    3.51
   1   9  -7   55.44    2.33
   1  -9  -7   55.77    2.28
   1  -9   7   59.27    3.33
   1  -9  -7   57.39    3.33
   1  -9   8  172.38    6.49
  -1  -9  -8  175.07    5.06
  -1   9  -8  175.54    6.14
  -1   9  -8  174.66    5.12
   1   9   8  178.75    5.38
   1  -9   8  176.77    6.37
   1  -9  -8  173.48    5.32
  -1  -9  -8  167.54    5.35
  -1   9  -8  188.15    6.65
  -1  -9   8  172.18    6.39
   1   9  -8  173.97    5.14
   1  -9  -8  175.10    5.09
   1  -9   8  170.10    6.07
   1  -9  -8  174.12    6.12
   1  -9   9   32.89    3.11
  -1  -9  -9   32.69    2.07
  -1  -9  -9   35.42    2.03
  -1   9  -9   33.25    2.10
  -1  -9   9   29.79    2.98
   1  -9   9   36.39    3.17
   1   9   9   33.00    2.17
   1  -9  -9   35.63    2.08
   1   9  -9   37.20    2.13
  -1   9  -9   33.15    3.34
  -1  -9   9   36.69    3.15
  -1  -9  -9   34.37    2.68
  -1  -9   9   35.12    2.69
   1  -9   9   39.65    2.81
   1  -9  -9   33.10    2.78
  -1  -9 -10   48.64    2.35
   1  -9  10   43.94    3.40
  -1  -9  10   46.06    3.37
  -1  -9 -10   46.14    2.37
  -1   9 -10   47.20    2.46
  -1  -9  10   51.33    3.51
   1   9  10   47.40    2.46
   1  -9  10   51.06    3.51
   1   9 -10   49.88    2.51
   1  -9 -10   52.02    2.51
  -1   9 -10   55.73    3.80
   1  -9 -10   48.12    3.17
   1  -9  10   46.16    3.03
  -1  -9 -10   46.02    3.05
  -1  -9  10   54.89    3.13
   1   9 -11  206.76    6.21
   1  -9 -11  201.95    6.13
  -1   9 -11  202.84    6.14
  -1  -9 -11  191.11    6.03
  -1  -9  11  201.56    7.31
   1  -9  11  212.16    7.33
   1   9  11  205.90    6.07
   1  -9  11  214.11    6.87
   1  -9 -11  205.73    6.89
  -1  -9 -11  206.58    5.84
  -1  -9 -11  205.63    6.83
  -1  -9  11  202.79    6.75
   1   9 -12  445.89   11.98
  -1   9 -12  433.22   11.89
   1  -9 -12  433.91   11.88
  -1  -9  12  457.70   13.19
  -1  -9 -12  436.48   11.85
   1  -9  12  464.80   13.15
  -1  -9 -12  450.64   12.55
  -1  -9  12  440.83   12.50
   1  -9 -12  465.69   12.60
   1  -9  12  455.77   12.56
  -1  -9 -12  425.77   11.36
   1   9  12  451.09   11.74
  -1  -9 -13   95.01    3.82
   1   9 -13  101.60    3.97
  -1   9 -13   90.06    3.81
   1  -9 -13   97.95    3.84
  -1  -9  13  102.98    5.04
   1  -9  13   97.49    4.91
  -1   9 -13  100.67    4.46
   1  -9  13   96.72    4.22
   1  -9 -13  103.51    4.29
  -1  -9 -13   97.33    4.27
  -1  -9  13   88.88    4.10
  -1  -9 -13   93.42    3.03
  -1  -9 -14    1.94    1.93
  -1  -9  14    2.36    2.68
  -1   9 -14    0.06    2.01
   1  -9  14    1.55    2.56
  -1  -9 -14    0.52    0.91
  -1   9 -14   -0.09    2.37
   1  -9  14    0.34    2.02
   1  -9 -14    2.22    2.04
  -1  -9 -14   -0.17    2.08
  -1  -9  14    1.71    1.99
   1  -9 -14    2.12    1.99
   1   9 -14    0.33    2.01
   1  -9 -15    1.07    2.03
   1   9 -15    2.80    2.16
  -1  -9  15   -0.13    2.69
  -1  -9 -15    0.94    2.02
  -1   9 -15    2.06    2.04
   1  -9  15    4.93    2.64
   1   9 -15    0.24    2.03
  -1   9 -15    1.10    2.30
   1  -9  15    3.76    1.95
   1  -9 -15    1.26    2.06
  -1  -9 -15    0.96    2.07
  -1  -9  15    1.62    1.96
   1  -9  15    3.21    2.59
  -1  -9  15    0.89    2.65
  -1   9 -16  135.75    5.54
   1   9 -16  148.26    5.39
  -1  -9 -16  145.64    5.27
   1  -9 -16  142.92    5.28
  -1   9 -16  151.91    5.38
  -1  -9  16  149.49    6.48
   1  -9  16  140.55    6.14
   1   9 -16  148.70    5.41
   1  -9 -16  142.44    5.39
   1  -9  16  149.98    5.41
  -1  -9 -16  144.60    5.43
  -1  -9  16  148.65    5.43
  -1  -9  16  160.80    6.41
   1  -9  16  147.16    6.31
   1  -9 -17    3.08    2.29
   1   9 -17    2.60    2.39
  -1   9 -17    1.71    2.32
  -1  -9  17    2.07    2.93
  -1  -9 -17    4.09    2.27
   1  -9  17    2.49    2.88
  -1   9 -17    2.39    2.36
   1   9 -17    1.88    2.09
   1  -9 -17    0.66    2.02
   1  -9  17    3.67    2.02
  -1  -9  17    1.16    2.07
  -1  -9 -17    1.95    2.02
   1  -9  17    2.02    2.78
  -1  -9  17    1.86    2.93
  -1  -9  18  233.64    8.90
   1  -9  18  245.07    8.76
  -1  -9  18  231.68    7.60
  -1  -9 -18  241.68    7.71
   1  -9 -18  237.98    7.74
  -1   9 -18  241.81    7.75
  -1  -9 -18  250.97    7.80
   1   9 -18  244.24    7.84
   1  -9 -18  248.39    7.76
   1  -9  18  252.27    7.71
  -1   9 -18  247.18    8.11
   1   9 -18  235.83    7.78
  -1  -9  18  242.08    8.75
   1  -9  18  241.26    8.84
   1   9 -19  109.14    4.76
  -1   9 -19  104.10    4.96
  -1  -9  19  119.31    5.96
   1  -9  19  116.42    5.69
   1  -9  19  100.24    5.65
   1  -9  19  107.70    4.46
   1  -9 -19  101.49    4.51
   1   9 -19  115.37    4.91
   1  -9 -19  109.67    4.77
  -1   9 -19  119.56    4.92
  -1  -9 -19  108.06    4.78
  -1  -9 -19  104.36    4.49
  -1  -9  19  115.54    4.55
  -1  -9  19  104.05    5.51
   1   9 -20  130.88    5.41
  -1  -9 -20  134.76    5.39
  -1   9 -20  125.33    5.34
   1  -9 -20  130.92    5.35
  -1  -9  20  130.06    6.43
   1  -9  20  130.43    6.21
   1  -9  20  117.50    6.13
   1  -9  20  133.36    4.89
  -1  -9  20  123.86    4.86
  -1  -9 -20  131.24    4.97
   1  -9 -20  134.53    4.97
  -1   9 -20  128.91    5.53
   1   9 -20  128.70    5.28
  -1  -9  20  126.47    6.13
  -1  -9  21    0.77    1.94
  -1  -9 -21   -3.18    2.09
  -1   9 -21    2.57    2.86
  -1  -9 -21   -1.31    2.72
   1  -9 -21   -0.83    2.66
   1   9 -21   -1.43    2.83
   1  -9  21    0.74    3.07
  -1  -9  21    1.42    3.14
   1  -9  21    2.58    1.95
   1  -9 -21    1.15    1.98
  -1   9 -21    1.58    2.71
   1   9 -21    0.74    2.43
  -1  -9  21    0.29    3.22
   1  -9  21    1.33    3.07
  -1   9 -22    2.00    2.86
   1   9 -22    0.80    2.88
  -1  -9 -22    4.42    2.86
   1  -9 -22    3.58    2.83
  -1  -9  22    1.46    3.35
   1  -9  22    1.21    3.28
   1  -9  22    1.55    1.94
   1  -9 -22    4.11    2.06
  -1  -9 -22   -0.30    2.06
  -1  -9  22    4.29    2.03
  -1  -9  22    1.49    3.07
   1  -9  22   -1.96    3.05
  -1   9 -22   -0.43    2.78
   1   9 -22   -0.19    2.54
   1  -9  23    2.49    3.31
  -1  -9  23    1.00    3.49
  -1  -9  23    1.42    1.88
  -1  -9 -23    0.94    1.98
   1  -9  23    0.50    1.96
   1  -9 -23    3.45    2.04
   1  -9  23    0.92    3.26
  -1  -9  23    2.73    3.17
  -1  -9  24    9.70    3.49
   1  -9  24    8.79    3.57
  -1  -9  24    7.40    3.76
   1  -9  24    8.13    3.42
  -1  -9  24    8.63    2.05
  -1  -9 -24    7.12    2.18
   1  -9  24    8.42    2.09
   1  -9 -24   10.01    2.15
   1  -9  25   15.76    3.95
   1  -9  25    7.68    3.63
  -1  -9 -25   12.21    2.24
  -1  -9  25    8.87    2.04
  -1  -9  25    4.95    3.80
  -1  -9  25   11.30    3.65
  -1  -9  26  107.65    5.98
  -1  -9  26  100.09    6.45
   1  -9  26  101.57    6.17
   1  -9  26  116.21    6.25
  -1  -9 -26   95.73    4.03
  -1  -9  26  101.58    4.03
  -1  -9  27   11.70    4.23
  -1  -9  27    8.25    3.76
   1  -9  27   15.92    4.15
   1  -9  27   22.66    4.17
  -1  -9  27   19.06    2.12
  -1  -9 -27   15.71    2.16
  -1  -9  28   19.19    4.59
  -1  -9  28   21.50    4.15
   1  -9  28   18.27    4.27
   1  -9  28   20.21    4.12
  -1  -9 -28   20.62    2.12
  -1  -9  29    9.67    3.85
   1  -9  29    2.54    4.10
  -1  -9  29    6.81    4.34
   1  -9  29   10.40    3.94
   1  -9  30   44.21    5.12
  -1  -9  30   49.66    5.08
  -1  -9  30   41.79    5.42
  -1  -9  31   17.95    4.45
  -1  -9  31   17.52    4.90
   1  -9  31   21.43    4.78
  -1  -9  32   34.17    5.33
   1  -9  32   38.51    5.33
  -1  -9  32   29.06    4.71
  -1  -9  33    7.23    4.91
   1  -9  33    8.08    4.69
  -1  -9  33    5.47    4.08
  -1  -9  34   55.22    6.18
   1  -9  34   69.95    6.30
  -1  -9  34   69.88    5.76
  -1  -9  35    4.41    5.10
  -1  -9  35    6.18    4.21
   1  -9  35    8.79    4.92
  -1  -9  36    6.67    4.25
  -1  -9  36    8.95    5.33
   1  -9  36   11.01    5.15
  -1  -9  37   -0.23    5.09
   1  -9  37    0.42    4.84
  -1  -9  38   -3.45    5.42
   1  -9  38    0.86    5.12
   1  -9  39    0.22    5.33
  -1  -9  39    5.33    5.48
  -1  -9  40   84.97    7.80
   1   9  40   74.21    7.28
  -1   9  40   85.76    6.74
   1  -9  40   88.29    7.50
   1   9  41  -12.29    5.48
   1  -9  41   -3.74    5.51
   1   9  42    3.31    4.96
   1 -10   0    0.95    2.12
   1  10   0   -1.04    1.98
  -1  10   0   -1.12    2.39
  -1 -10   0   -1.61    2.07
   1 -10   0    1.99    2.01
  -1 -10   0    1.40    1.95
  -1  10   0    0.47    2.18
   1 -10  -1  482.23   13.67
   1 -10   1  518.37   13.91
  -1 -10  -1  506.37   13.53
  -1  10  -1  501.71   13.68
  -1 -10   1  477.46   13.51
  -1  10   1  498.30   13.61
   1  10   1  484.00   13.37
   1  10  -1  485.61   13.46
  -1  10  -1  538.50   14.04
  -1 -10  -1  481.41   13.61
  -1 -10   1  486.67   13.76
   1 -10   1  497.83   14.00
   1 -10  -1  486.12   13.98
   1 -10   2  124.77    5.11
   1 -10  -2  120.55    4.88
  -1  10  -2  128.67    5.06
   1  10   2  128.87    4.70
  -1  10   2  133.91    4.99
  -1 -10   2  134.79    5.07
  -1 -10  -2  122.18    4.86
  -1  10  -2  140.22    5.34
  -1 -10   2  124.62    5.09
  -1 -10  -2  124.19    4.72
   1 -10  -2  143.80    5.36
   1 -10   2  131.05    5.22
  -1 -10  -3  763.42   18.89
  -1  10  -3  770.61   18.90
   1  10   3  800.68   20.12
  -1  10  -3  786.93   20.56
  -1 -10   3  804.57   20.61
  -1  10   3  763.44   20.22
   1  10  -3  787.75   18.94
  -1 -10  -3  774.09   18.90
  -1 -10  -3  798.30   20.33
  -1 -10   3  785.97   20.72
   1 -10  -3  817.45   20.42
   1 -10   3  803.51   20.85
   1 -10  -3  792.74   20.84
   1 -10  -4    4.97    2.23
  -1  10  -4    8.81    0.95
  -1 -10  -4    8.63    0.91
  -1  10  -4    9.07    2.45
  -1  10   4   11.26    2.30
   1  10   4    8.51    1.99
   1  10  -4    8.30    1.00
  -1 -10   4    7.23    2.27
  -1 -10  -4    7.26    1.88
   1 -10  -4   10.14    2.04
   1 -10   4    7.65    2.44
   1 -10  -4    9.59    0.88
   1  10  -5  215.95    5.57
   1 -10  -5  207.68    5.49
   1 -10  -5  200.55    7.07
  -1 -10  -5  200.51    5.48
  -1  10  -5  207.05    5.54
   1  10   5  202.18    6.36
  -1  10  -5  216.01    7.00
  -1  10   5  211.81    6.72
  -1 -10  -5  200.74    6.48
  -1 -10   5  206.62    7.15
   1 -10   5  205.43    7.21
   1 -10  -5  222.11    6.63
   1 -10  -6    2.89    1.13
   1  10  -6    1.87    1.25
  -1  10  -6    1.81    1.12
  -1 -10  -6    2.35    1.11
  -1  10  -6    2.62    2.31
   1  10   6    1.27    1.76
  -1  10   6    3.52    2.09
  -1 -10   6    0.84    2.36
  -1 -10  -6    2.16    1.68
   1 -10  -6    2.92    1.87
   1 -10   6    3.87    2.45
   1 -10  -6    1.69    2.26
  -1 -10  -6    1.99    2.08
   1 -10  -7 1072.20   25.86
   1  10  -7 1011.13   25.21
   1 -10  -7 1037.46   25.16
  -1  10  -7 1025.90   25.18
  -1 -10  -7  995.13   25.11
  -1  10  -7  973.59   26.38
   1  10   7 1023.88   25.72
   1 -10   7  962.71   26.54
  -1  10   7 1074.41   26.15
  -1 -10   7  983.20   26.75
   1 -10   7 1029.70   26.90
  -1 -10  -7 1011.11   25.81
  -1 -10   7  992.90   26.44
   1 -10  -7 1067.83   26.76
   1 -10   7 1043.76   26.65
  -1 -10  -7 1014.19   26.54
   1 -10  -8   23.14    2.05
   1 -10  -8   22.58    1.71
   1  10  -8   20.31    1.75
  -1  10  -8   23.70    1.77
  -1 -10  -8   21.09    1.63
  -1  10  -8   23.49    2.83
   1 -10   8   22.47    2.81
   1  10   8   25.22    2.17
  -1  10   8   23.40    2.38
  -1 -10   8   24.94    2.95
  -1 -10  -8   22.60    2.55
  -1 -10   8   23.87    2.57
   1 -10  -8   18.66    2.58
   1 -10   8   22.28    2.73
   1 -10   8   21.82    3.08
  -1 -10  -8   23.50    2.08
  -1 -10  -9  118.65    3.84
  -1  10  -9  111.40    3.88
   1 -10   9  122.72    4.99
   1 -10  -9  126.46    4.99
   1 -10   9  114.80    5.22
   1  10   9  124.30    4.19
   1  10  -9  115.01    3.92
   1 -10  -9  123.43    3.88
   1 -10   9  117.86    5.34
  -1 -10   9  122.11    5.29
  -1 -10  -9  108.36    4.09
  -1 -10  -9  109.81    4.77
  -1 -10   9  111.76    4.79
  -1 -10 -10    1.23    1.49
  -1  10 -10   -0.83    1.59
  -1 -10  10    0.34    2.40
   1 -10  10    0.57    2.44
   1  10  10    0.16    1.60
   1  10 -10    0.76    1.58
   1 -10 -10    0.67    1.51
  -1 -10  10    3.21    2.44
  -1 -10 -10   -0.20    2.10
  -1 -10  10    1.83    2.04
   1 -10  10    1.94    2.06
   1 -10 -10    0.10    2.07
   1 -10  10   -0.24    2.44
  -1 -10 -10   -1.09    1.52
   1  10 -11  291.67    8.44
   1 -10 -11  300.38    8.40
  -1 -10  11  304.19    9.88
   1  10  11  306.31    8.51
   1 -10  11  297.61    9.78
  -1  10 -11  300.68    8.44
  -1 -10 -11  288.17    8.36
   1 -10 -11  315.55    9.44
   1 -10  11  311.12    9.43
  -1 -10  11  308.95    9.37
  -1 -10 -11  317.89    9.45
  -1 -10 -11  302.76    8.32
   1 -10  11  298.83    9.92
   1 -10 -12   82.04    3.45
   1  10 -12   85.94    3.54
  -1 -10  12   93.22    4.80
   1 -10  12   92.35    4.72
   1  10  12   87.84    3.43
  -1 -10 -12   84.03    3.43
  -1  10 -12   81.68    3.49
   1 -10  12   87.57    4.20
   1 -10 -12   85.23    4.16
  -1 -10 -12   87.56    4.24
  -1 -10  12   88.43    4.23
  -1 -10 -12   83.63    3.10
   1 -10 -13  167.80    5.37
   1  10 -13  164.85    5.45
  -1 -10 -13  163.33    5.33
  -1  10 -13  161.99    5.38
  -1 -10 -13  155.80    4.74
  -1 -10  13  159.04    6.58
   1 -10  13  165.80    6.60
   1  10  13  168.97    5.24
  -1 -10  13  152.00    5.88
  -1 -10 -13  160.23    5.99
   1 -10  13  163.62    6.01
   1 -10 -13  171.50    6.12
   1  10 -14   54.27    3.14
   1 -10 -14   53.82    3.00
  -1 -10 -14   56.55    3.04
  -1  10 -14   55.68    3.12
  -1 -10  14   57.48    4.28
   1 -10  14   50.12    3.93
  -1  10 -14   55.37    3.66
  -1 -10 -14   49.95    2.13
   1  10  14   60.25    2.79
   1 -10 -14   51.66    3.35
   1 -10  14   58.08    3.46
  -1 -10 -14   64.62    3.61
  -1 -10  14   53.18    3.44
  -1  10 -15  291.24    8.91
   1 -10 -15  305.56    8.91
  -1 -10 -15  304.65    8.89
  -1 -10  15  310.68   10.33
   1 -10  15  310.83   10.22
   1  10 -15  297.69    8.97
  -1  10 -15  305.13    9.51
  -1 -10  15  319.17    9.51
  -1 -10 -15  313.59    9.49
   1 -10 -15  304.18    9.42
   1 -10  15  307.77    9.41
  -1  10 -16   15.31    2.50
  -1 -10 -16   15.06    2.43
   1  10 -16   12.95    2.52
   1 -10 -16   18.44    2.47
  -1 -10  16   16.65    3.43
   1 -10  16   14.75    3.20
   1 -10 -16   17.34    2.58
   1 -10  16   15.98    2.50
   1  10 -16   11.60    2.45
  -1  10 -16   14.18    2.82
  -1 -10 -16   16.78    2.63
  -1 -10  16   15.88    2.54
  -1 -10  16   16.87    3.30
   1 -10  16   18.72    3.31
  -1  10 -17  261.02    8.76
   1  10 -17  273.49    8.50
   1 -10 -17  265.45    8.39
  -1  10 -17  288.05    8.52
  -1 -10 -17  277.27    8.41
  -1 -10  17  277.25    9.75
   1 -10  17  278.35    9.63
   1 -10  17  284.91    8.71
   1 -10 -17  276.15    8.71
   1  10 -17  278.67    8.65
  -1 -10 -17  274.10    8.73
  -1 -10  17  277.10    8.71
   1 -10  17  269.05    9.65
  -1 -10  17  284.67    9.72
  -1  10 -18   12.81    2.65
  -1 -10 -18   13.10    2.60
   1  10 -18   14.28    2.75
   1 -10 -18   15.08    2.63
  -1 -10  18   19.41    3.64
   1 -10  18   11.56    3.22
   1 -10 -18   16.32    2.55
   1 -10  18   13.25    2.46
   1  10 -18   14.78    2.61
  -1  10 -18   14.11    2.76
  -1 -10  18   14.94    2.54
  -1 -10 -18   14.20    2.55
  -1 -10  18   16.71    3.42
   1 -10  18   13.42    3.39
   1  10 -19  121.13    5.10
  -1  10 -19  118.92    5.31
   1 -10 -19  121.68    5.03
   1  10 -19  120.49    5.09
  -1  10 -19  117.66    5.06
  -1 -10 -19  122.07    5.05
  -1 -10  19  119.10    6.24
   1 -10  19  120.39    6.05
   1 -10 -19  126.89    5.02
   1 -10  19  125.94    4.99
   1 -10  19  123.06    6.09
  -1 -10 -19  117.55    4.98
  -1 -10  19  119.50    4.92
  -1 -10  19  119.94    6.01
  -1  10 -20   -0.54    2.67
   1  10 -20    1.00    2.69
  -1 -10 -20    2.39    2.67
   1 -10 -20    4.46    2.66
  -1 -10  20   -1.92    3.55
   1 -10  20    0.45    3.25
   1 -10  20    0.09    2.17
   1 -10 -20   -2.34    2.41
  -1 -10  20    3.26    2.14
  -1 -10 -20    2.15    2.26
  -1  10 -20    3.96    2.69
   1  10 -20    2.26    2.43
  -1 -10  20    0.30    3.26
   1 -10  20    2.46    3.29
   1 -10  21  216.98    7.16
  -1 -10  21  209.22    7.16
   1 -10 -21  220.78    7.23
  -1 -10 -21  213.94    7.24
  -1 -10  21  220.19    8.84
   1 -10  21  215.90    8.67
   1 -10 -21  227.64    7.57
   1  10 -21  222.59    7.63
  -1 -10 -21  218.18    7.54
  -1  10 -21  231.39    7.66
   1 -10  21  204.54    8.54
  -1  10 -21  202.28    7.66
   1  10 -21  229.25    7.58
  -1 -10  21  224.27    8.69
  -1 -10 -22    7.66    2.91
  -1  10 -22    9.05    3.02
   1 -10 -22    4.89    2.87
   1  10 -22    7.71    3.13
  -1 -10  22    3.56    3.53
   1 -10  22    7.52    2.28
  -1 -10  22    5.66    2.27
  -1 -10 -22    8.06    2.33
   1 -10 -22    9.62    2.37
   1 -10  22    8.30    3.40
  -1 -10  22    4.76    3.40
   1 -10  22   11.21    3.54
  -1  10 -22   10.14    2.88
   1  10 -22    7.15    2.77
  -1 -10  23   15.87    4.02
   1 -10  23   17.53    3.82
  -1 -10  23   16.64    2.46
   1 -10  23   16.15    2.47
   1 -10 -23   20.98    2.62
  -1 -10 -23   14.18    2.49
  -1  10 -23   16.99    3.29
   1  10 -23   13.97    2.98
  -1 -10  23    9.37    3.50
   1 -10  23   16.99    3.73
  -1 -10  24   62.02    5.13
   1 -10  24   62.21    5.18
  -1 -10  24   67.40    5.54
  -1 -10 -24   63.15    3.61
  -1 -10  24   65.96    3.60
   1 -10 -24   69.06    3.70
   1 -10  24   69.35    3.58
   1 -10  24   75.74    5.31
  -1 -10  25  103.87    6.05
   1 -10  25  100.70    6.22
  -1 -10  25  107.81    6.53
  -1 -10  25   96.48    4.25
  -1 -10 -25  103.67    4.39
   1 -10 -25   96.53    4.32
   1 -10  25  101.97    4.32
   1 -10  25   99.53    6.10
   1 -10  26   38.21    4.81
  -1 -10  26   49.58    5.24
  -1 -10 -26   39.95    3.03
  -1 -10  26   48.06    3.02
   1 -10  26   46.36    4.91
  -1 -10  26   55.49    4.90
  -1 -10  27   55.39    5.48
  -1 -10  27   49.04    4.91
   1 -10  27   42.68    4.88
   1 -10  27   51.64    4.97
  -1 -10 -27   40.84    2.93
  -1 -10  27   46.42    2.89
  -1 -10  28    9.22    3.82
   1 -10  28   -0.37    4.12
   1 -10  28    8.84    3.94
  -1 -10  28    4.60    1.96
  -1 -10 -28    8.59    2.19
  -1 -10  29   27.29    4.60
   1 -10  29   31.19    4.80
   1 -10  29   39.77    4.76
  -1 -10  29   34.22    5.17
  -1 -10  30    7.68    4.15
  -1 -10  30   14.59    4.84
   1 -10  30   10.05    4.67
   1 -10  30   16.12    4.48
  -1 -10  31  108.63    7.26
   1 -10  31  104.10    6.99
  -1 -10  31  103.41    6.58
  -1 -10  32   11.05    4.97
   1 -10  32    6.45    4.64
  -1 -10  32    6.74    4.32
  -1 -10  33    2.87    4.60
   1 -10  33    5.14    4.73
  -1 -10  33   -0.56    4.20
  -1 -10  34   -1.35    5.13
   1 -10  34    5.23    4.66
  -1 -10  34   -0.94    4.45
  -1 -10  35   69.96    7.09
  -1 -10  35   79.72    6.25
   1 -10  35   86.97    6.94
  -1 -10  36    9.83    4.56
   1 -10  36    4.98    5.12
  -1 -10  36   -4.16    5.35
   1 -10  37   13.18    5.64
  -1 -10  37   23.65    5.90
  -1 -10  38   -3.08    5.44
   1 -10  38    2.01    5.22
  -1 -10  39   26.16    5.93
   1 -10  39   22.87    5.80
   1 -10  40    2.71    5.52
  -1  10  41    9.56    5.01
   1  10  41   12.52    5.37
   1 -11   0   -0.48    2.11
   1  11   0    2.14    2.13
   1 -11   0   -0.88    2.28
  -1 -11   0   -0.31    2.06
  -1 -11   0    1.59    2.14
  -1 -11   0    1.56    2.02
  -1  11   0   -1.52    2.30
   1 -11  -1   91.72    4.30
   1 -11   1  102.87    4.53
  -1 -11   1   93.23    4.31
  -1 -11  -1   97.43    4.18
  -1  11   1   97.89    4.32
   1  11   1   93.30    4.07
  -1  11  -1   94.62    4.36
   1  11  -1   91.50    4.13
   1 -11   1  101.10    4.62
  -1 -11   1   94.14    4.40
  -1 -11  -1   92.44    4.39
   1 -11  -1   94.09    4.61
  -1 -11  -1   99.73    4.34
  -1 -11   1   94.37    4.38
   1 -11  -2  431.22   12.04
   1 -11   2  438.47   12.37
  -1 -11   2  401.16   11.90
  -1  11   2  423.65   11.93
   1  11   2  438.65   11.75
  -1  11  -2  411.85   12.03
  -1 -11  -2  421.80   11.96
  -1 -11   2  420.48   12.21
  -1 -11  -2  425.46   12.29
   1 -11  -2  417.44   12.40
   1 -11   2  405.42   12.33
  -1 -11   2  387.84   12.15
  -1 -11  -2  422.57   11.86
  -1  11  -3    3.05    2.34
   1  11   3    5.45    2.02
  -1 -11   3    7.23    2.34
  -1  11   3    5.86    2.32
  -1 -11  -3    2.17    2.05
  -1 -11   3    4.13    2.16
   1 -11   3    8.48    2.47
   1 -11  -3    5.27    2.14
  -1 -11  -3    7.00    2.32
   1 -11  -3    4.39    2.39
   1 -11  -4  112.99    4.49
  -1  11  -4  114.27    3.01
  -1 -11  -4  108.27    2.96
   1  11   4  108.47    4.26
  -1  11  -4  111.46    4.77
  -1  11   4  105.41    4.47
  -1 -11   4  119.61    4.93
   1 -11  -4  102.76    2.92
   1  11  -4  109.13    3.04
  -1 -11   4  108.36    4.87
   1 -11   4  118.95    5.05
  -1 -11  -4  116.06    4.47
  -1 -11  -4  111.48    4.86
   1 -11  -4  118.09    5.06
   1 -11  -5   23.70    2.46
  -1 -11  -5   24.65    1.29
  -1  11  -5   24.72    1.32
  -1  11  -5   28.59    2.91
   1  11   5   30.38    2.46
  -1  11   5   29.64    2.77
   1  11  -5   25.15    1.41
   1 -11  -5   26.34    1.27
  -1 -11  -5   24.71    2.71
   1 -11  -5   24.48    2.80
  -1 -11   5   22.44    2.89
  -1 -11  -5   24.20    2.38
   1 -11   5   31.63    3.19
  -1  11  -6  673.05   17.23
  -1 -11  -6  697.92   17.20
   1  11   6  709.15   18.14
  -1  11  -6  683.61   18.75
  -1  11   6  698.46   18.42
   1 -11  -6  703.76   18.31
   1  11  -6  711.56   17.28
   1 -11  -6  696.50   17.19
   1 -11  -6  709.64   19.13
  -1 -11  -6  667.46   18.89
  -1 -11  -6  666.46   18.24
  -1 -11   6  717.31   19.14
   1 -11   6  704.34   19.21
  -1  11  -7   37.99    1.91
  -1 -11  -7   36.05    1.81
  -1  11  -7   34.79    3.20
  -1  11   7   35.74    2.92
   1  11   7   33.89    2.52
   1 -11  -7   43.68    2.67
   1 -11  -7   37.58    1.85
   1  11  -7   38.12    1.95
  -1 -11   7   39.70    3.10
   1 -11   7   36.66    3.10
  -1 -11  -7   39.26    3.20
   1 -11  -7   41.25    3.30
   1 -11   7   38.45    3.44
  -1 -11   7   38.63    3.37
  -1 -11  -7   38.28    2.66
   1 -11  -8  654.71   17.15
   1 -11  -8  659.06   16.47
   1  11  -8  645.62   16.52
  -1  11  -8  641.72   16.50
  -1 -11  -8  654.01   16.43
  -1  11  -8  645.10   17.86
  -1  11   8  676.16   17.50
   1 -11   8  610.97   18.02
   1  11   8  666.64   17.09
  -1 -11  -8  659.22   17.18
  -1 -11   8  639.48   18.26
   1 -11   8  668.23   18.40
  -1 -11  -8  678.79   18.09
   1 -11   8  657.17   18.03
   1 -11  -8  662.03   18.11
  -1 -11   8  646.57   17.96
   1 -11  -9   -0.16    1.43
   1  11  -9   -0.71    1.52
  -1  11  -9    0.29    1.56
  -1 -11  -9   -2.04    1.49
   1 -11   9   -0.89    2.68
  -1 -11  -9    0.83    1.75
   1  11   9    0.24    1.82
   1 -11   9   -1.28    2.52
  -1  11   9   -1.54    2.08
  -1 -11   9    0.62    2.49
   1 -11  -9   -0.49    1.70
  -1 -11   9    0.21    2.28
   1 -11  -9   -0.33    2.29
   1 -11   9    0.43    2.32
  -1 -11  -9    1.08    2.28
  -1 -11 -10   81.74    3.12
  -1  11 -10   81.96    3.22
  -1 -11 -10   85.10    3.44
  -1 -11  10   81.52    4.62
   1 -11  10   75.33    4.55
   1 -11  10   82.83    4.60
   1  11  10   79.89    3.47
   1 -11  10   82.35    4.20
   1 -11 -10   84.33    4.35
  -1  11  10   84.50    3.88
  -1 -11 -10   75.21    4.17
  -1 -11  10   81.35    4.18
   1 -11 -10   83.38    3.16
   1  11 -10   82.77    3.24
   1 -11 -11  105.15    3.74
   1  11 -11  103.36    3.82
  -1 -11  11  102.19    5.15
   1 -11  11  102.81    5.26
   1  11  11   99.76    3.93
  -1 -11 -11   95.63    3.70
  -1  11 -11  103.03    3.85
   1 -11 -11  111.59    4.98
   1 -11  11  106.23    4.80
  -1 -11  11  111.16    4.81
  -1 -11 -11  111.00    4.94
  -1 -11  11  107.31    5.34
  -1 -11 -11   98.13    3.78
   1 -11  11   98.92    5.21
   1  11 -12  310.07    8.87
   1 -11 -12  319.62    8.81
  -1 -11  12  318.51   10.40
   1 -11  12  311.12   10.32
   1  11  12  306.54    8.85
  -1 -11 -12  310.41    8.78
  -1  11 -12  306.88    8.86
   1 -11 -12  319.82    9.97
   1 -11  12  318.63    9.87
  -1 -11 -12  324.99    9.95
  -1 -11  12  309.73    9.80
  -1 -11 -12  324.06    8.71
  -1 -11 -13    9.35    1.55
  -1 -11  13   10.62    3.13
   1  11  13    8.35    1.92
   1 -11  13   10.14    2.94
  -1  11 -13    8.77    2.02
  -1 -11 -13    9.67    1.99
   1 -11 -13   10.97    2.52
   1 -11  13    8.15    2.38
  -1 -11  13   10.85    2.43
  -1 -11 -13   10.19    2.58
   1 -11 -13   10.84    1.98
   1  11 -13    8.07    2.06
   1  11 -14    2.07    2.10
  -1  11 -14    1.67    2.08
  -1 -11 -14    3.73    1.93
   1 -11 -14    0.67    1.93
  -1 -11  14   -2.39    2.95
   1 -11  14   -1.10    2.88
   1  11  14    1.96    1.76
  -1 -11 -14    1.19    2.30
  -1 -11  14   -1.06    2.25
  -1 -11 -14   -0.11    1.26
   1 -11  14    3.14    2.29
   1 -11 -14    0.74    2.32
   1 -11 -15    2.62    2.15
  -1 -11 -15    4.86    2.19
  -1  11 -15    2.27    2.22
   1  11 -15    2.14    2.25
  -1 -11  15    2.04    3.24
   1 -11  15    4.93    3.01
  -1 -11 -15    3.33    1.26
  -1  11 -15   -0.72    2.62
   1  11  15    1.04    1.89
   1 -11 -15    0.32    2.41
   1 -11  15    0.73    2.29
  -1 -11  15    0.63    2.42
  -1 -11 -15    0.85    2.42
   1 -11 -16  593.50   15.83
   1  11 -16  601.86   15.94
  -1 -11 -16  591.55   15.82
  -1  11 -16  592.81   15.87
  -1 -11  16  595.79   17.51
   1 -11  16  560.72   17.23
   1  11  16  592.16   15.51
   1  11 -16  593.50   16.31
  -1  11 -16  570.95   16.46
  -1 -11 -16  595.01   16.56
  -1 -11  16  601.22   16.49
   1 -11 -16  605.75   16.51
   1 -11  16  580.99   16.37
   1 -11  17    0.20    2.31
   1 -11 -17    0.21    2.45
  -1  11 -17   -0.15    2.44
   1  11 -17    0.08    2.47
   1 -11 -17    2.52    2.27
  -1 -11 -17   -1.41    2.37
  -1 -11  17    0.93    3.37
   1 -11  17    1.18    3.22
   1  11 -17    0.65    2.35
  -1  11 -17   -0.95    2.59
   1  11  17    1.83    1.92
  -1 -11  17    1.21    3.15
   1 -11  17    3.83    3.11
  -1 -11 -17    0.21    2.46
  -1 -11  17    4.24    2.50
   1 -11  18   21.90    2.81
   1 -11 -18   22.93    2.89
   1  11 -18   23.56    2.96
  -1 -11 -18   24.45    2.75
   1 -11 -18   23.63    2.79
  -1  11 -18   22.59    2.84
  -1 -11  18   22.54    3.97
   1 -11  18   24.73    3.72
   1  11 -18   23.18    2.90
  -1  11 -18   15.38    3.04
   1  11  18   22.07    2.21
  -1 -11 -18   24.65    2.92
  -1 -11  18   21.14    2.79
  -1 -11  18   25.22    3.61
   1 -11  18   22.75    3.86
   1 -11  19   10.65    2.48
   1 -11 -19    9.85    2.61
  -1 -11 -19    4.23    2.54
   1  11 -19    6.78    2.63
   1 -11 -19    6.85    2.57
  -1  11 -19    6.18    2.69
  -1 -11  19    4.28    3.51
   1 -11  19    7.00    3.33
  -1  11 -19    4.92    2.77
   1  11 -19    6.36    2.61
  -1 -11  19    0.16    3.34
   1 -11  19    3.21    3.36
  -1 -11 -19    7.03    2.49
  -1 -11  19    5.81    2.39
   1 -11 -20   23.96    3.04
  -1  11 -20   31.53    3.28
   1  11 -20   30.29    3.24
  -1 -11 -20   27.34    3.08
  -1 -11  20   29.64    4.22
   1 -11  20   30.64    4.08
   1 -11 -20   30.54    3.10
  -1 -11  20   29.88    2.96
  -1 -11 -20   27.18    3.02
   1 -11  20   24.75    2.85
  -1  11 -20   27.62    3.33
  -1 -11  20   23.64    3.94
   1  11 -20   23.33    3.03
   1 -11  20   39.73    4.28
  -1  11 -21   32.84    3.50
  -1 -11 -21   36.42    3.47
  -1 -11  21   39.54    4.46
   1 -11  21   38.78    4.30
   1  11 -21   35.45    3.57
   1 -11 -21   37.06    3.51
  -1  11 -21   40.83    3.76
   1  11 -21   41.61    3.51
  -1 -11  21   36.19    3.17
  -1 -11 -21   36.68    3.19
   1 -11 -21   46.30    3.38
   1 -11  21   38.90    3.17
   1 -11  21   28.80    4.18
  -1 -11  21   43.31    4.46
   1 -11  22  203.04    8.45
   1  11 -22  202.58    7.26
   1 -11 -22  194.87    7.08
  -1  11 -22  189.60    7.11
  -1 -11 -22  192.34    7.10
  -1 -11  22  195.20    8.51
   1 -11  22  197.22    8.36
  -1  11 -22  193.01    7.37
   1  11 -22  198.01    7.22
  -1 -11  22  188.61    6.80
   1 -11  22  193.84    6.83
   1 -11 -22  198.58    6.89
  -1 -11 -22  195.18    6.91
  -1 -11  22  198.74    8.36
  -1 -11  23   64.42    5.00
  -1 -11  23   62.30    5.39
   1 -11  23   55.56    5.07
   1  11 -23   64.55    4.14
  -1  11 -23   60.37    4.38
   1 -11  23   65.35    3.74
   1 -11 -23   60.60    3.75
   1 -11  23   62.30    5.21
  -1 -11  23   59.72    3.64
  -1 -11 -23   61.30    3.72
  -1 -11  24    1.56    3.69
  -1 -11  24    7.55    3.92
   1 -11  24    5.99    3.88
   1  11 -24   17.73    3.23
   1 -11  24   11.71    2.62
   1 -11  24   10.51    3.93
   1 -11 -24   12.77    2.58
  -1 -11  24   12.52    2.54
  -1 -11 -24   11.93    2.58
  -1 -11  25   29.62    4.44
   1 -11  25   28.71    4.48
  -1 -11  25   20.91    4.42
   1 -11  25   25.79    2.82
   1 -11 -25   30.50    3.06
   1 -11  25   28.03    4.42
  -1 -11  25   26.80    2.82
  -1 -11 -25   23.55    2.89
  -1 -11  26    6.42    3.93
   1 -11  26    9.06    4.24
  -1 -11  26    4.56    4.19
   1 -11 -26    8.02    2.50
   1 -11  26    6.03    2.35
   1 -11  26    7.30    4.00
  -1 -11  26    7.00    2.34
  -1 -11 -26    2.18    2.36
   1 -11  27   21.58    4.58
  -1 -11  27   32.71    5.08
   1 -11  27   32.08    4.59
  -1 -11  27   25.91    4.42
  -1 -11 -27   21.73    2.69
  -1 -11  27   21.37    2.60
   1 -11  28    5.61    4.14
  -1 -11  28    7.07    4.58
   1 -11  28    9.72    4.22
  -1 -11  28    4.55    2.18
  -1 -11 -28    6.54    2.33
  -1 -11  28    9.92    4.08
  -1 -11  29    3.82    4.79
  -1 -11  29    5.58    4.17
   1 -11  29    4.52    4.21
  -1 -11  29    1.92    2.08
   1 -11  29    1.78    4.27
  -1 -11  30  169.65    8.83
   1 -11  30  160.10    8.13
  -1 -11  30  169.72    8.08
   1 -11  30  139.80    8.16
  -1 -11  31   20.70    4.82
  -1 -11  31   23.85    5.51
   1 -11  31   19.14    5.09
  -1 -11  32   17.75    5.20
   1 -11  32    3.99    4.63
  -1 -11  32    9.41    4.28
   1 -11  33    4.71    4.72
  -1 -11  33    9.83    5.19
  -1 -11  33    8.55    4.67
  -1 -11  34   13.23    5.53
   1 -11  34    9.16    5.07
  -1 -11  34    5.55    4.72
   1 -11  35   -5.33    5.14
  -1 -11  35   -5.65    5.42
  -1 -11  35   -3.34    4.62
  -1 -11  36   37.09    6.09
   1 -11  36   41.80    6.16
  -1 -11  36   32.37    5.35
   1 -11  37   -6.82    5.25
  -1 -11  37   -1.21    5.48
   1 -11  38   -8.28    5.96
  -1 -11  38    8.33    5.68
   1 -11  39   -7.20    5.72
   1  12   0    2.24    2.21
  -1  12   0    2.57    2.35
   1 -12   0    0.63    2.37
  -1 -12   0    3.17    2.31
  -1 -12   0    2.03    2.35
   1 -12   0    0.96    2.37
  -1 -12   0    1.95    2.17
   1  12   1  389.98   11.36
  -1  12  -1  405.84   11.70
   1  12  -1  385.56   11.41
  -1 -12   1  388.42   11.71
  -1  12   1  388.09   11.55
   1 -12   1  415.87   11.96
  -1 -12  -1  383.96   11.65
   1 -12  -1  384.71   11.73
  -1 -12   1  398.09   11.85
  -1 -12  -1  415.38   11.67
   1 -12   1  416.88   12.18
  -1 -12   1  404.65   12.01
   1 -12  -1  398.91   12.13
  -1 -12  -1  406.08   12.02
   1  12   2    5.20    2.22
  -1  12  -2    2.37    2.50
  -1  12   2    5.78    2.42
  -1 -12   2    4.61    2.44
   1 -12  -2    7.02    2.25
   1 -12   2    6.25    2.57
  -1 -12   2    2.40    2.33
  -1 -12  -2    5.38    2.35
  -1 -12  -2    7.24    2.13
  -1 -12   2    3.78    2.31
   1 -12   2    3.93    2.30
  -1 -12  -2    7.13    2.49
   1 -12  -2    5.88    2.49
  -1 -12   3  680.26   18.93
  -1 -12  -3  679.33   18.53
   1 -12  -3  719.69   18.67
   1 -12   3  687.22   19.01
  -1 -12  -3  658.92   18.89
   1 -12  -3  712.55   19.19
  -1 -12   3  647.63   18.58
  -1  12   3  701.62   18.54
  -1  12  -3  716.56   18.74
   1  12   3  685.31   18.20
   1  12   4   44.85    2.98
  -1  12  -4   42.26    3.43
  -1  12   4   39.73    3.14
  -1 -12   4   32.44    3.29
   1 -12   4   42.59    3.53
  -1 -12   4   40.27    3.40
  -1 -12  -4   38.51    3.02
   1 -12  -4   37.00    2.93
  -1 -12  -4   39.11    3.31
   1 -12  -4   37.15    3.34
  -1 -12  -5  209.24    5.38
  -1  12  -5  210.32    5.42
   1 -12   5  216.23    7.69
  -1 -12  -5  206.05    6.93
  -1 -12   5  207.48    7.54
  -1  12  -5  202.10    7.27
   1  12   5  220.54    6.79
  -1 -12   5  212.54    7.46
  -1  12   5  212.58    7.01
  -1 -12  -5  227.73    7.64
   1 -12  -5  214.61    7.64
   1  12  -5  204.74    5.44
   1 -12  -5  203.06    5.33
   1 -12  -5  210.17    6.96
   1 -12  -6   25.23    1.38
   1  12  -6   24.03    1.52
  -1  12  -6   24.35    1.45
  -1 -12  -6   26.55    1.38
   1  12   6   25.32    2.55
  -1  12  -6   20.55    2.99
  -1  12   6   23.87    2.73
  -1 -12   6   23.67    3.13
  -1 -12  -6   22.33    3.06
   1 -12  -6   27.07    3.14
   1 -12  -6   27.00    2.55
  -1 -12  -6   24.53    2.52
   1 -12   6   27.18    3.22
  -1 -12  -7  788.15   20.21
  -1  12  -7  804.55   20.26
  -1  12  -7  822.12   21.94
   1  12   7  815.48   21.19
  -1  12   7  833.41   21.54
   1  12  -7  830.59   20.32
   1 -12  -7  844.22   20.22
  -1 -12  -7  785.21   22.10
  -1 -12   7  800.29   22.10
   1 -12  -7  869.73   22.41
   1 -12   7  855.11   22.28
   1 -12  -7  814.49   21.33
   1 -12   7  819.59   22.43
  -1 -12   7  807.83   22.33
  -1 -12  -7  808.48   21.39
  -1  12  -8  131.63    4.07
  -1 -12  -8  126.39    4.00
  -1  12  -8  135.69    5.66
   1  12   8  129.93    4.83
  -1  12   8  128.85    5.16
   1 -12  -8  134.35    4.93
  -1 -12  -8  134.71    5.70
   1 -12   8  124.83    5.60
   1 -12  -8  137.14    5.75
  -1 -12   8  139.32    5.73
  -1 -12  -8  131.24    4.93
  -1 -12   8  122.92    5.87
   1 -12   8  121.93    5.85
   1  12  -8  138.24    4.15
   1 -12  -8  136.06    4.04
   1 -12  -9   75.14    2.87
   1  12  -9   77.14    2.98
  -1 -12  -9   72.80    3.50
  -1 -12   9   81.91    4.69
   1 -12   9   79.80    4.73
  -1  12   9   74.28    3.81
   1  12   9   77.48    3.49
   1 -12   9   68.43    4.30
  -1  12  -9   75.33    2.89
  -1 -12  -9   69.37    2.76
   1 -12  -9   70.80    3.43
   1 -12   9   68.60    4.23
   1 -12  -9   77.87    4.27
  -1 -12   9   81.50    4.38
  -1 -12  -9   67.49    4.18
  -1  12 -10   46.88    2.46
  -1 -12 -10   53.47    2.46
  -1 -12  10   48.40    4.11
   1 -12  10   47.01    4.11
  -1 -12 -10   45.23    2.78
   1 -12  10   49.42    3.83
   1  12  10   48.86    2.92
  -1  12  10   49.55    3.33
   1 -12 -10   48.92    3.69
   1 -12  10   43.83    3.53
  -1 -12  10   52.85    3.71
  -1 -12 -10   46.63    3.66
   1 -12 -10   44.82    2.38
   1  12 -10   52.10    2.56
  -1 -12 -11  504.33   13.61
  -1  12 -11  509.00   13.68
  -1 -12  11  548.23   15.77
   1 -12  11  518.36   15.67
  -1 -12 -11  537.43   14.00
   1 -12  11  502.96   15.38
   1  12  11  522.98   14.02
   1 -12 -11  548.37   15.29
   1 -12  11  533.86   15.18
  -1  12  11  539.60   14.50
  -1 -12 -11  520.80   15.15
  -1 -12  11  544.31   15.23
   1  12 -11  512.96   13.69
   1 -12 -11  530.26   13.65
   1  12 -12  112.37    4.16
   1 -12 -12  108.90    4.05
  -1  12 -12  112.81    4.14
  -1 -12 -12  110.29    4.06
  -1 -12  12  110.45    5.73
   1 -12  12  117.59    5.81
   1  12  12  114.74    4.31
   1 -12 -12  114.70    5.29
   1 -12  12  118.08    5.25
  -1  12  12  117.35    4.73
  -1 -12 -12  122.51    5.36
  -1 -12  12  113.70    5.19
  -1 -12  12  111.76    5.72
   1 -12  12  110.55    5.81
  -1 -12 -12  109.96    4.09
  -1 -12 -13  314.93    8.88
  -1  12 -13  324.27    8.99
  -1 -12  13  329.20   10.76
   1 -12  13  327.28   10.76
   1  12  13  314.78    9.00
   1 -12 -13  317.63    8.90
   1  12 -13  310.30    8.97
   1 -12 -13  329.79   10.21
   1 -12  13  314.42   10.06
  -1 -12 -13  307.35   10.07
  -1 -12  13  313.26   10.09
  -1 -12 -13  296.31    8.69
  -1 -12 -14    3.88    1.51
  -1 -12  14    3.13    3.09
   1  12  14    3.78    1.91
   1 -12  14    5.68    3.04
  -1  12 -14    1.76    2.09
  -1 -12 -14    3.72    2.04
   1 -12  14    5.96    2.57
   1 -12 -14    3.63    2.65
   1 -12 -14    5.31    2.06
   1  12 -14    4.28    2.15
  -1 -12 -14    3.31    2.63
  -1 -12  14    2.20    2.62
   1  12 -15  141.08    5.14
   1 -12 -15  143.80    5.03
  -1 -12  15  144.24    6.64
   1 -12  15  133.26    6.49
   1  12  15  145.39    4.95
  -1 -12 -15  145.20    5.06
  -1  12 -15  140.98    5.11
  -1 -12 -15  126.26    4.29
   1 -12  15  141.73    5.91
   1 -12 -15  144.34    6.01
  -1 -12 -15  138.45    5.88
  -1 -12  15  144.58    5.90
   1 -12 -16   57.38    3.38
   1  12 -16   63.74    3.60
  -1 -12  16   61.49    4.86
   1  12  16   64.34    3.22
   1 -12  16   62.56    4.76
  -1 -12 -16   57.45    3.36
  -1  12 -16   60.11    3.48
  -1  12 -16   63.87    4.12
   1 -12 -16   64.05    4.02
   1 -12  16   59.92    3.92
  -1 -12 -16   63.33    4.16
  -1 -12  16   66.96    4.14
   1 -12 -17  392.34   10.98
   1  12 -17  384.87   11.04
  -1 -12 -17  385.91   11.01
  -1  12 -17  387.39   11.04
  -1 -12  17  390.68   12.83
   1 -12  17  397.80   12.75
   1  12  17  383.69   10.65
   1  12 -17  381.70   11.51
  -1  12 -17  367.48   11.66
  -1 -12  17  377.34   11.70
  -1 -12 -17  380.57   11.80
   1 -12  17  374.40   11.61
   1 -12 -17  385.13   11.74
   1  12 -18   -0.73    2.56
   1 -12 -18   -0.54    2.41
  -1  12 -18   -0.40    2.50
  -1 -12 -18   -1.54    2.41
  -1 -12  18    3.45    3.31
   1 -12  18   -3.82    3.47
   1 -12  18    0.80    3.12
  -1 -12  18    0.84    3.44
   1  12 -18   -1.01    2.61
  -1  12 -18   -2.47    2.77
   1  12  18   -1.41    2.17
   1 -12 -18    0.11    2.62
   1 -12  18    0.88    2.48
  -1 -12  18    0.89    2.52
  -1 -12 -18    1.25    2.69
   1  12 -19   19.89    2.95
  -1  12 -19   17.84    2.81
   1 -12 -19   13.59    2.69
  -1 -12 -19   23.02    2.80
  -1 -12  19   20.26    3.74
   1 -12  19   14.61    3.87
   1 -12  19   21.42    3.71
  -1 -12  19   14.87    3.83
   1  12 -19   20.68    2.96
  -1  12 -19   18.44    3.13
   1  12  19   16.64    2.32
   1 -12  19   22.53    2.88
   1 -12 -19   18.69    2.96
  -1 -12  19   22.16    2.96
  -1 -12 -19   22.91    3.08
  -1 -12 -20    7.70    2.66
  -1  12 -20    8.09    2.81
   1 -12 -20   10.37    2.77
   1  12 -20    7.21    2.89
   1 -12  20    9.51    3.58
  -1 -12  20    8.76    3.71
   1 -12  20    5.74    3.62
  -1 -12  20    5.87    3.85
  -1  12 -20    9.31    3.03
   1  12 -20    7.60    2.88
   1  12  20    8.46    2.18
  -1 -12  20    6.72    2.66
  -1 -12 -20    9.26    2.76
   1 -12  20    7.70    2.62
   1 -12 -20    8.95    2.78
   1 -12  21  139.72    7.08
  -1  12 -21  129.81    5.69
  -1 -12 -21  143.07    5.65
  -1 -12  21  140.94    7.24
   1  12  21  128.23    4.82
   1 -12  21  147.82    7.14
  -1 -12  21  122.31    5.59
   1 -12  21  144.38    5.75
   1 -12 -21  144.06    5.85
  -1 -12 -21  133.57    5.75
   1  12 -21  137.63    5.82
  -1  12 -21  132.78    6.05
   1  12 -21  131.25    5.72
   1 -12 -21  146.59    5.69
  -1 -12  21  140.58    7.12
   1 -12  22   17.50    4.07
  -1 -12  22   18.18    4.36
  -1 -12  22   18.19    4.03
   1 -12  22   19.91    4.04
   1  12 -22   22.82    3.38
   1  12  22   18.74    2.34
   1 -12 -22   22.69    3.23
  -1 -12 -22   17.82    3.20
   1  12 -22   18.94    3.34
  -1  12 -22   19.72    3.34
   1 -12  22   14.60    2.82
  -1 -12  22   17.82    2.82
  -1 -12 -22   21.58    3.07
   1 -12 -22   17.96    2.92
   1  12 -23   13.70    3.10
  -1 -12  23   16.34    4.37
   1 -12  23   21.17    4.14
  -1 -12 -23   16.65    2.95
   1 -12 -23   16.96    2.98
   1 -12  23   12.27    2.71
  -1 -12  23   16.72    2.86
   1 -12  23   13.33    3.98
  -1 -12  23   16.26    4.21
  -1 -12 -24    0.70    2.58
   1 -12 -24    0.90    2.56
   1 -12  24    0.10    2.50
  -1 -12  24   -0.89    2.41
  -1 -12  24   -4.73    4.29
   1 -12  24   -4.26    4.08
   1  12 -24   -0.91    2.93
   1 -12  24   -1.48    3.88
  -1 -12  24   -0.18    3.84
  -1 -12  25   83.40    5.99
  -1 -12  25   89.38    6.44
   1 -12  25   83.57    6.11
   1  12 -25   96.39    5.24
   1 -12 -25   96.37    4.62
   1 -12  25   87.77    4.42
   1 -12  25   90.74    6.18
  -1 -12 -25   92.93    4.61
  -1 -12  25   90.70    4.47
  -1 -12  26   15.50    4.75
   1 -12  26   17.25    4.64
  -1 -12  26   18.69    2.79
  -1 -12 -26   19.08    3.01
   1 -12  26   19.24    2.77
   1 -12 -26   20.19    2.97
   1 -12  26   30.75    4.76
  -1 -12  26   26.75    4.65
  -1 -12  27   82.27    6.06
   1 -12  27   85.42    6.31
  -1 -12  27   80.98    6.54
   1 -12  27   81.41    4.11
   1 -12 -27   85.52    4.26
  -1 -12  27   76.20    4.11
  -1 -12 -27   71.31    4.17
   1 -12  27   84.21    6.16
   1 -12  28    3.73    4.39
  -1 -12  28   -0.42    2.35
  -1 -12 -28   -0.68    2.46
  -1 -12  28   -0.19    4.45
   1 -12  28    3.04    4.47
  -1 -12  28   -2.59    4.61
  -1 -12  29   88.82    4.23
   1 -12  29  103.67    6.70
  -1 -12  29   88.56    6.46
   1 -12  29   97.28    6.89
  -1 -12  29   84.31    6.93
  -1 -12  30   26.58    4.98
   1 -12  30   27.93    5.00
   1 -12  30   23.02    5.22
  -1 -12  30   27.65    5.75
  -1 -12  30   24.70    2.67
   1 -12  31  109.55    7.02
  -1 -12  31  110.46    7.01
  -1 -12  31   85.27    7.25
   1 -12  31  105.88    7.42
  -1 -12  32    5.12    5.21
   1 -12  32    6.58    4.97
  -1 -12  32   10.30    4.67
  -1 -12  33   12.32    5.35
   1 -12  33   16.69    5.30
  -1 -12  33   15.93    4.93
  -1 -12  34    4.33    5.37
   1 -12  34    2.04    5.15
  -1 -12  34    0.83    4.55
  -1 -12  35  110.13    8.24
   1 -12  35  115.18    8.19
  -1 -12  35  126.34    7.84
   1 -12  36    6.98    5.59
  -1 -12  36   15.79    5.81
  -1 -12  36   12.55    5.29
  -1 -12  37    1.00    5.45
   1 -12  37   -3.53    5.34
  -1 -12  37    3.47    4.74
   1 -12  38   10.25    5.82
   1  13   0   -0.18    2.23
  -1  13   0    0.20    2.55
   1 -13   0    1.02    2.53
  -1 -13   0   -0.90    2.31
  -1 -13   0   -1.28    2.32
   1 -13   0    0.78    2.52
  -1 -13   0    3.30    2.64
  -1 -13   1   57.54    3.77
   1  13   1   57.44    3.50
  -1  13   1   53.74    3.65
  -1  13  -1   51.23    3.68
   1 -13  -1   53.16    3.74
   1 -13   1   54.34    3.82
  -1 -13   1   59.67    3.86
  -1 -13  -1   48.51    3.58
  -1 -13  -1   55.12    3.54
   1 -13  -1   57.04    4.01
   1 -13   1   51.92    3.85
  -1 -13   1   53.80    3.90
  -1 -13  -1   52.27    3.90
  -1 -13  -2  706.64   19.22
  -1 -13   2  733.26   19.60
   1 -13   2  740.03   19.64
   1 -13  -2  721.12   19.30
   1 -13   2  664.45   19.60
   1 -13  -2  711.11   19.75
  -1 -13  -2  707.60   19.66
   1  13   2  707.51   18.83
  -1  13  -2  721.80   19.23
  -1 -13   2  696.76   19.37
  -1  13   2  714.66   19.10
  -1  13   3   28.80    3.14
  -1 -13   3   28.76    3.17
   1  13   3   25.89    2.84
  -1  13  -3   25.67    3.14
   1 -13   3   31.66    3.30
  -1 -13  -3   29.53    2.90
  -1 -13   3   33.11    3.31
   1 -13  -3   28.47    3.02
   1 -13   3   19.25    3.01
  -1 -13  -3   34.33    3.30
   1 -13  -3   27.53    3.27
  -1 -13   4  161.37    6.70
   1 -13   4  173.97    6.78
  -1 -13  -4  177.13    6.35
  -1  13   4  173.93    6.29
  -1 -13   4  168.70    6.54
  -1  13  -4  174.74    6.54
   1  13   4  163.89    5.93
   1 -13  -4  169.82    6.28
   1 -13  -4  166.44    6.80
  -1 -13  -4  156.76    6.59
  -1 -13  -5   22.54    2.63
   1 -13   5   20.86    3.09
   1  13   5   22.63    2.72
  -1  13  -5   22.90    3.10
  -1  13   5   25.27    3.04
  -1 -13   5   18.79    2.99
  -1 -13  -5   23.73    3.08
   1 -13  -5   22.12    3.13
  -1 -13   5   21.30    3.21
   1 -13  -5   26.48    2.84
  -1 -13  -6  436.83   12.45
   1 -13   6  447.18   13.37
  -1 -13   6  453.61   13.38
  -1  13  -6  434.61   12.83
   1  13   6  445.81   12.18
  -1  13   6  447.79   12.47
  -1 -13   6  426.21   13.07
   1  13  -6  434.74   10.82
   1 -13  -6  443.04   10.71
  -1 -13  -6  431.55   13.12
   1 -13  -6  447.95   13.30
   1 -13  -6  436.53   12.37
  -1 -13  -6  410.23   10.73
  -1  13  -6  419.37   10.79
  -1 -13  -7  313.53    9.70
   1 -13   7  334.99   10.81
  -1 -13   7  326.30   10.72
  -1  13  -7  323.33   10.27
   1  13   7  332.04    9.56
  -1 -13   7  303.15   10.43
  -1  13   7  318.69    9.68
   1  13  -7  320.64    8.39
   1 -13  -7  315.02    8.29
   1 -13  -7  318.07   10.58
  -1 -13  -7  307.80   10.46
   1 -13   7  325.08   10.52
  -1 -13   7  323.51   10.47
   1 -13  -7  320.15    9.66
  -1  13  -7  324.06    8.36
  -1 -13  -7  332.26    8.31
   1 -13   8  336.27   10.91
   1 -13  -8  332.41   10.99
  -1  13  -8  338.80    8.94
  -1 -13  -8  345.59    8.88
   1  13   8  344.88    9.95
  -1  13   8  347.15   10.26
   1 -13  -8  348.82    8.89
   1  13  -8  338.59    8.99
  -1 -13   8  329.74   10.85
  -1 -13  -8  344.21   10.99
  -1 -13   8  327.64   11.13
  -1 -13  -8  338.26   10.06
   1 -13   8  343.91   11.27
   1 -13  -8  329.27   10.03
   1 -13  -9   33.23    2.71
  -1 -13  -9   28.56    1.83
  -1  13  -9   30.84    1.95
   1  13   9   31.57    2.71
  -1  13   9   31.53    3.05
   1 -13  -9   28.95    3.45
   1 -13   9   29.53    3.26
  -1 -13   9   33.68    3.34
  -1 -13  -9   29.14    3.33
   1  13  -9   34.51    2.09
   1 -13  -9   36.25    1.98
   1 -13   9   28.71    3.69
  -1 -13   9   30.31    3.75
  -1 -13  -9   33.41    2.71
  -1 -13 -10   48.37    2.39
  -1  13 -10   48.18    2.50
  -1 -13  10   62.28    4.48
   1 -13  10   51.21    4.29
  -1 -13 -10   54.83    3.11
   1 -13  10   49.27    4.06
   1  13  10   50.98    3.07
  -1  13  10   57.19    3.49
   1 -13  10   48.53    3.94
   1 -13 -10   54.59    3.99
   1 -13 -10   53.79    2.47
   1  13 -10   55.14    2.60
  -1 -13 -10   49.71    3.89
  -1 -13  10   54.64    3.97
  -1 -13 -11   19.48    1.89
  -1  13 -11   16.46    1.94
  -1 -13  11   28.03    3.73
  -1 -13 -11   21.77    2.35
   1 -13  11   24.43    3.56
   1  13  11   20.35    2.41
   1 -13  11   13.70    3.18
  -1  13  11   21.17    2.78
   1  13 -11   16.43    2.03
   1 -13 -11   20.74    1.98
  -1 -13  11   22.26    3.09
  -1 -13 -11   20.05    3.16
   1 -13 -11   19.14    3.21
   1 -13  11   22.68    3.16
  -1 -13 -12  219.20    6.51
  -1  13 -12  206.46    6.53
   1  13  12  225.71    6.97
   1 -13  12  211.76    8.32
  -1  13  12  236.74    7.47
  -1 -13  12  213.80    8.60
   1 -13  12  207.00    8.54
  -1 -13 -12  223.45    6.82
   1 -13  12  222.23    7.99
   1 -13 -12  211.43    8.00
   1  13 -12  227.82    6.65
   1 -13 -12  225.85    6.55
  -1 -13 -12  231.07    8.18
  -1 -13  12  218.78    8.01
  -1 -13 -13   27.99    2.31
  -1  13 -13   28.70    2.41
  -1 -13 -13   26.78    2.24
  -1 -13  13   30.17    3.89
   1 -13  13   23.44    3.70
   1  13  13   25.77    2.57
  -1  13  13   28.56    3.06
  -1 -13  13   24.78    3.72
   1 -13  13   30.56    3.84
   1 -13  13   30.14    3.37
   1 -13 -13   30.83    3.39
   1  13 -13   29.91    2.49
   1 -13 -13   31.79    2.45
  -1 -13 -13   27.14    3.38
  -1 -13  13   28.52    3.41
  -1  13 -14    5.37    2.15
  -1 -13 -14    2.39    1.90
  -1 -13 -14    4.38    1.73
   1 -13  14    0.62    3.28
  -1 -13  14    1.26    3.22
   1  13  14    6.45    2.06
   1 -13  14    3.37    2.69
   1 -13 -14    1.92    2.72
  -1  13  14    3.74    2.47
  -1 -13 -14    1.03    2.77
  -1 -13  14    0.63    2.75
   1  13 -14    5.14    2.19
   1 -13 -14    3.31    2.01
  -1  13 -15   15.95    2.46
  -1 -13 -15   14.74    2.27
  -1 -13  15   16.46    3.01
  -1 -13 -15   14.88    3.13
   1  13  15   18.67    2.35
  -1 -13  15   12.02    3.56
   1 -13  15   21.66    3.78
  -1 -13 -15   17.45    1.84
  -1  13  15   12.18    2.64
   1 -13 -15   13.55    2.99
   1 -13  15   17.57    3.04
   1  13 -15   15.61    2.51
   1 -13 -15   16.02    2.39
  -1  13 -16  151.00    5.47
  -1 -13 -16  148.87    5.33
  -1 -13  16  151.18    7.16
   1 -13  16  146.97    7.06
   1  13  16  154.18    5.25
   1  13 -16  152.94    5.51
   1 -13 -16  145.81    5.37
  -1  13 -16  154.55    6.39
   1 -13  16  149.17    6.26
   1 -13 -16  144.76    6.35
  -1 -13  16  153.33    6.39
  -1 -13 -16  150.67    6.39
  -1 -13 -17  100.14    4.40
  -1  13 -17  100.56    4.48
  -1 -13  17  102.96    6.25
   1 -13  17  115.54    6.11
   1  13  17  110.85    4.23
   1  13 -17  106.89    4.59
   1 -13 -17  104.25    4.41
  -1  13 -17  100.55    5.27
   1 -13 -17  114.47    5.40
   1 -13  17  105.45    5.21
  -1 -13 -17  100.52    5.33
  -1 -13  17  107.66    5.33
  -1 -13 -18   28.12    2.82
  -1  13 -18   27.11    3.02
  -1 -13  18   27.13    4.26
   1 -13  18   24.30    4.24
   1 -13  18   29.54    4.27
  -1 -13  18   30.51    4.30
   1  13  18   31.07    2.61
   1 -13 -18   25.00    2.92
   1  13 -18   30.07    3.04
   1  13 -18   27.76    3.31
  -1  13 -18   29.90    3.58
   1 -13 -18   31.64    3.46
   1 -13  18   27.71    3.34
  -1 -13  18   24.37    3.33
  -1 -13 -18   30.91    3.52
  -1 -13 -19    0.48    2.53
  -1  13 -19   -0.92    2.70
  -1 -13  19   -0.54    3.64
   1 -13  19    2.51    3.61
   1  13  19   -1.67    2.20
  -1 -13  19   -1.63    3.72
   1 -13  19   -2.08    3.79
   1  13 -19   -0.59    2.64
   1 -13 -19    2.50    2.56
   1  13 -19    0.33    2.89
   1 -13 -19   -2.05    2.83
   1 -13  19   -2.83    2.67
  -1 -13  19    3.48    2.69
  -1 -13 -19    5.13    2.94
   1 -13  20  169.40    7.75
   1  13 -20  154.61    6.32
  -1  13 -20  154.25    6.07
  -1 -13 -20  149.48    5.92
  -1 -13  20  160.61    7.84
   1 -13  20  150.67    7.51
   1  13  20  155.10    5.45
   1  13 -20  156.81    6.12
   1 -13 -20  159.50    6.00
  -1 -13  20  163.34    6.49
   1 -13 -20  166.66    6.53
   1 -13  20  153.97    6.38
  -1 -13 -20  168.88    6.59
  -1 -13  20  145.34    7.45
   1 -13  21  129.99    7.07
  -1  13 -21  121.26    5.45
  -1 -13 -21  116.18    5.30
  -1 -13  21  128.68    7.11
   1 -13  21  135.04    7.09
   1  13  21  116.94    4.63
   1 -13 -21  125.28    5.36
   1  13 -21  124.31    5.46
   1  13 -21  121.79    5.68
   1 -13  21  122.40    5.58
   1 -13 -21  136.18    5.79
  -1 -13  21  125.91    5.69
  -1 -13 -21  123.06    5.70
  -1 -13  21  133.12    6.94
   1 -13  22   63.44    5.41
  -1  13 -22   61.40    4.21
  -1 -13 -22   58.43    4.02
  -1 -13  22   61.11    5.55
   1  13  22   58.01    3.27
   1 -13  22   62.34    5.38
  -1 -13  22   70.33    4.23
  -1 -13 -22   66.62    4.27
   1 -13 -22   55.87    4.13
   1 -13  22   51.84    3.98
   1  13 -22   64.14    4.25
  -1 -13  22   57.11    5.40
   1 -13 -22   59.27    4.07
   1  13 -22   58.13    4.18
   1  13 -23    3.96    3.22
   1 -13  23    7.63    4.05
  -1 -13  23    1.40    4.11
   1 -13  23    8.58    2.70
  -1 -13 -23    3.97    2.75
   1 -13 -23   -0.34    2.87
  -1 -13  23    2.58    2.62
   1 -13  23    0.58    4.01
  -1 -13  23    7.81    4.07
   1 -13 -24   14.15    2.98
  -1 -13 -24   10.13    2.91
  -1 -13  24   16.41    2.98
   1 -13  24    8.54    2.80
   1 -13  24   14.97    4.35
   1  13 -24   15.07    3.35
  -1 -13  24   14.81    4.56
   1 -13  24   11.71    4.13
  -1 -13  24   16.66    4.44
   1 -13  25    9.11    4.46
  -1 -13 -25    7.94    2.93
   1 -13  25    4.63    2.71
   1 -13 -25    6.88    2.96
  -1 -13  25    7.11    2.80
  -1 -13  25    5.48    4.21
   1 -13  25    8.98    4.45
  -1 -13  25   10.31    4.59
  -1 -13  26  143.68    7.79
   1 -13  26  144.46    7.93
  -1 -13  26  148.01    8.25
   1 -13  26  140.75    7.74
   1 -13 -26  133.89    5.83
   1 -13  26  145.49    5.85
  -1 -13  26  142.30    5.82
  -1 -13 -26  133.23    5.85
   1 -13  27    9.34    4.79
  -1 -13  27   16.71    5.04
  -1 -13 -27    6.53    2.93
  -1 -13  27   12.58    2.86
   1 -13  27   16.70    4.77
   1 -13  27   17.74    2.94
   1 -13 -27   14.19    3.00
  -1 -13  27   15.68    4.66
   1 -13  28    7.22    4.58
  -1 -13  28    4.11    2.60
  -1 -13 -28    5.29    2.80
  -1 -13  28    1.63    4.35
   1 -13  28    6.35    4.44
  -1 -13  28    9.67    5.10
  -1 -13  29   35.99    5.31
  -1 -13  29   38.36    3.19
   1 -13  29   42.96    5.54
  -1 -13  29   22.02    5.62
   1 -13  29   26.12    5.33
  -1 -13  30   55.12    5.98
   1 -13  30   54.04    5.84
  -1 -13  30   52.48    3.52
   1 -13  30   48.97    6.05
  -1 -13  30   59.81    6.56
  -1 -13  31   31.10    5.37
   1 -13  31   32.62    5.47
  -1 -13  31   22.59    5.78
   1 -13  31   27.94    5.72
  -1 -13  32   52.88    5.79
   1 -13  32   58.35    6.33
  -1 -13  32   42.96    6.43
  -1 -13  33   -1.07    4.95
   1 -13  33    0.46    5.14
  -1 -13  33    4.65    5.18
  -1 -13  34   40.70    5.66
  -1 -13  34   27.28    6.09
   1 -13  34   27.46    6.01
  -1 -13  35   23.33    5.55
  -1 -13  35   16.86    6.04
   1 -13  35   12.15    5.67
  -1 -13  36   12.26    5.18
  -1 -13  36   11.46    5.90
   1 -13  36    8.72    5.89
  -1 -13  37    3.21    5.04
   1 -13  37   13.21    5.89
  -1  14   0    0.42    2.68
   1  14   0   -0.48    2.45
   1 -14   0   -1.54    2.75
  -1 -14   0   -1.24    2.73
   1 -14   0   -0.12    2.65
  -1 -14   0    1.22    2.49
  -1 -14   0    0.11    2.58
  -1  14  -1  152.53    6.11
   1  14   1  145.79    5.75
  -1  14   1  146.84    6.02
  -1 -14   1  146.32    6.29
   1 -14   1  144.71    6.23
  -1 -14  -1  147.79    6.14
   1 -14  -1  139.12    6.04
  -1 -14   1  145.45    6.44
   1 -14   1  142.82    6.42
   1 -14  -1  142.17    6.41
  -1 -14  -1  143.27    6.40
  -1 -14   1  147.09    6.16
  -1  14  -2  665.18   18.53
   1  14   2  678.90   18.21
  -1  14   2  696.77   18.45
  -1 -14  -2  672.28   19.04
   1 -14  -2  692.97   19.18
  -1 -14   2  628.97   18.86
   1 -14   2  673.22   19.11
  -1 -14   2  651.35   18.84
   1 -14  -2  697.10   18.72
  -1 -14  -2  651.86   18.56
   1 -14   2  630.77   18.79
  -1 -14   2  683.07   18.78
  -1 -14  -3  339.34   10.74
   1 -14   3  350.23   11.18
  -1 -14   3  330.74   11.07
  -1 -14   3  339.55   10.98
  -1  14   3  342.43   10.57
   1  14   3  341.61   10.35
  -1  14  -3  362.86   10.85
   1 -14  -3  331.05   10.68
  -1 -14  -3  348.55   11.28
   1 -14  -3  353.55   11.34
  -1 -14   4   88.07    4.96
   1 -14   4   81.65    4.76
  -1 -14  -4   88.20    4.52
  -1 -14   4   81.06    4.83
  -1  14   4   73.26    4.30
  -1  14  -4   86.45    4.71
   1  14   4   83.06    4.20
  -1 -14  -4   92.56    5.02
   1 -14  -4   85.41    4.96
   1 -14  -4   87.00    4.46
   1 -14   4   83.45    4.77
  -1 -14   5   -0.77    2.76
  -1  14   5    0.30    2.63
  -1 -14  -5    2.07    2.66
   1 -14  -5    1.27    2.69
   1  14   5    0.86    2.37
  -1  14  -5    0.68    2.88
  -1 -14  -5   -0.72    2.45
   1 -14   5   -1.54    3.01
  -1 -14   5    3.62    2.76
   1 -14  -5   -0.31    2.46
  -1 -14   6  382.20   11.68
  -1 -14  -6  366.34   10.69
   1 -14   6  381.38   11.71
  -1  14  -6  358.58   11.02
   1  14   6  375.07   10.41
  -1  14   6  382.77   10.77
  -1 -14   6  359.18   11.32
   1  14  -6  336.07    8.68
   1 -14  -6  393.74   11.69
  -1 -14   6  355.14   11.32
  -1 -14  -6  364.29   11.44
   1 -14   6  344.51   11.29
  -1  14  -6  330.83    8.63
   1 -14  -6  393.74   10.81
  -1  14  -7  179.81    4.94
  -1 -14  -7  175.93    4.85
  -1 -14  -7  187.31    6.62
  -1 -14   7  178.13    7.52
   1 -14   7  193.45    7.61
  -1  14  -7  200.38    7.25
   1  14   7  195.10    6.44
  -1  14   7  186.09    6.65
  -1 -14   7  193.96    7.53
   1 -14  -7  176.77    4.81
   1  14  -7  183.06    4.95
  -1 -14  -7  191.29    7.47
  -1 -14   7  201.71    7.44
   1 -14   7  186.51    7.36
   1 -14  -7  174.04    7.34
   1 -14  -7  178.79    6.56
  -1  14  -8  143.77    4.22
  -1 -14  -8  139.31    4.15
  -1 -14   8  129.40    6.44
   1 -14   8  145.27    6.67
  -1 -14  -8  146.38    5.60
   1  14   8  155.12    5.49
  -1  14   8  146.27    5.75
  -1 -14   8  144.12    6.54
   1  14  -8  138.62    4.27
   1 -14  -8  144.19    4.12
  -1 -14   8  148.83    6.45
  -1 -14  -8  157.61    6.57
   1 -14   8  142.79    6.43
   1 -14  -8  153.51    6.57
   1 -14  -8  141.01    5.54
  -1  14  -9  141.23    4.29
  -1 -14  -9  141.78    4.22
  -1 -14   9  140.78    6.55
   1 -14   9  129.55    6.48
  -1 -14  -9  138.26    5.37
   1  14   9  137.65    5.27
  -1  14   9  135.02    5.43
   1 -14  -9  142.46    4.21
   1  14  -9  137.88    4.33
  -1 -14   9  142.65    6.32
  -1 -14  -9  137.68    6.26
   1 -14   9  131.59    6.20
   1 -14  -9  131.34    6.20
   1 -14  -9  142.36    5.40
  -1 -14  10   51.67    4.51
  -1 -14 -10   46.62    3.27
   1 -14  10   58.43    4.79
   1  14  10   59.26    3.46
  -1  14  10   60.21    3.78
   1  14 -10   57.70    2.72
   1 -14 -10   58.30    2.56
  -1 -14  10   52.80    4.20
  -1 -14 -10   56.86    4.27
   1 -14  10   54.26    4.21
   1 -14 -10   54.50    4.28
  -1 -14 -10   57.60    2.53
  -1  14 -10   63.31    2.69
  -1  14 -11  307.87    8.62
  -1 -14 -11  303.68    8.54
   1  14  11  323.70    9.36
   1 -14  11  307.02   10.86
  -1  14  11  324.83    9.76
  -1 -14 -11  321.68   10.62
  -1 -14  11  314.24   10.53
   1 -14 -11  322.57    8.60
   1  14 -11  309.37    8.68
   1 -14 -11  323.43   10.67
   1 -14  11  307.61   10.45
  -1 -14  11  308.91   10.95
   1 -14  11  312.64   11.04
  -1 -14 -11  309.39    9.30
  -1 -14 -12  212.28    7.02
   1 -14  12  238.01    9.05
  -1 -14  12  231.15    8.95
  -1  14  12  226.20    7.59
   1 -14  12  200.85    8.54
   1  14  12  217.67    7.12
  -1 -14 -12  215.03    6.53
  -1  14 -12  221.57    6.64
   1  14 -12  227.34    6.72
   1 -14 -12  230.90    6.60
   1 -14 -12  238.51    8.58
   1 -14  12  227.80    8.36
  -1 -14  12  230.25    8.38
  -1 -14 -12  230.86    8.47
  -1 -14 -13   25.30    2.42
  -1 -14 -13   23.83    2.23
  -1  14 -13   24.85    2.38
  -1 -14  13   26.75    4.09
   1 -14  13   31.04    4.16
   1 -14  13   31.26    3.93
  -1  14  13   29.77    3.09
   1  14  13   25.10    2.64
   1  14 -13   24.56    2.50
   1 -14 -13   30.00    2.39
   1 -14  13   28.49    3.56
   1 -14 -13   26.13    3.62
  -1 -14  13   21.90    3.38
  -1 -14 -13   25.65    3.55
  -1 -14 -14   22.64    2.27
  -1 -14 -14   21.17    2.31
  -1  14 -14   24.13    2.49
   1 -14  14   28.28    4.13
  -1 -14  14   19.17    3.84
   1 -14  14   19.93    3.69
   1  14  14   22.73    2.63
   1 -14 -14   23.10    2.42
   1  14 -14   23.72    2.52
  -1  14  14   25.50    3.11
   1 -14  14   23.33    3.53
   1 -14 -14   25.03    3.54
  -1 -14 -14   23.14    3.46
  -1 -14  14   22.43    3.55
  -1 -14 -15  220.00    6.90
  -1  14 -15  226.75    7.05
  -1  14  15  232.64    7.68
   1 -14  15  227.19    8.98
   1  14  15  230.43    7.16
  -1 -14  15  218.21    9.00
  -1 -14 -15  230.14    8.48
  -1 -14  15  223.28    8.36
   1  14 -15  218.32    7.01
   1 -14 -15  219.85    6.93
   1 -14 -15  234.95    8.55
   1 -14  15  228.77    8.39
  -1 -14 -15  216.34    6.65
  -1 -14 -16  139.41    6.28
  -1 -14  16  136.77    6.17
  -1  14  16  138.79    5.55
   1 -14  16  131.23    6.80
  -1 -14  16  127.87    6.91
   1  14  16  132.74    4.96
   1 -14 -16  128.51    4.91
   1  14 -16  120.84    4.98
  -1 -14 -16  128.61    4.92
  -1  14 -16  133.19    5.03
   1 -14  16  134.75    6.08
   1 -14 -16  130.93    6.16
  -1 -14 -17  117.92    5.85
  -1 -14  17  119.40    5.82
   1 -14  17  115.88    6.46
  -1 -14  17  114.08    6.61
   1  14  17  116.83    4.66
   1  14 -17  121.00    4.93
   1 -14 -17  123.95    4.80
  -1  14  17  125.73    5.24
   1 -14 -17  116.73    5.82
   1 -14  17  115.79    5.70
  -1 -14 -17  119.61    4.77
  -1  14 -17  118.58    4.87
  -1 -14 -18    8.14    2.49
  -1  14 -18    2.82    2.66
  -1 -14 -18    1.61    2.93
  -1 -14  18    2.77    2.89
   1 -14  18    6.48    3.84
  -1 -14  18   11.10    3.94
   1  14  18    3.01    2.24
   1 -14 -18    6.59    2.48
   1  14 -18    3.82    2.62
  -1  14  18    8.64    2.78
   1 -14  18    3.51    2.94
   1 -14 -18    6.37    3.07
   1  14 -18    3.43    2.93
   1  14 -19   16.93    3.35
  -1 -14 -19   20.12    2.89
  -1  14 -19   21.61    3.03
  -1 -14  19   19.97    4.24
   1 -14  19   18.89    4.38
   1 -14  19   23.17    4.38
  -1 -14  19   23.74    4.51
   1  14  19   20.70    2.55
   1  14 -19   17.14    3.03
   1 -14 -19   16.45    2.90
  -1  14  19   17.85    2.98
   1 -14 -19   22.38    3.50
   1 -14  19   15.10    3.22
  -1 -14  19   19.67    3.31
  -1 -14 -19   18.28    3.45
   1 -14 -20  154.21    5.89
   1  14 -20  142.54    5.92
  -1 -14  20  153.09    7.71
  -1 -14  20  159.37    7.88
   1  14  20  139.80    5.26
   1 -14  20  146.34    7.64
  -1 -14 -20  148.40    5.81
  -1  14 -20  149.86    5.97
  -1 -14  20  170.36    6.76
  -1 -14 -20  153.35    6.65
   1 -14  20  151.74    6.51
   1 -14 -20  160.84    6.62
   1 -14  20  164.50    7.79
   1  14 -20  161.39    6.49
   1 -14 -21  112.49    5.10
   1  14 -21  100.28    5.15
  -1 -14  21  104.99    6.58
   1 -14  21  115.42    6.83
   1  14  21  107.48    4.34
  -1 -14  21  107.04    6.88
  -1 -14 -21  112.92    5.05
  -1  14 -21  112.39    5.21
   1  14 -21  116.64    5.61
  -1 -14  21   94.80    5.29
  -1 -14 -21  111.65    5.63
   1 -14 -21  119.53    5.69
   1 -14  21  110.37    5.54
   1 -14  21  105.39    6.79
   1 -14 -22  115.30    5.23
   1  14 -22  108.85    5.34
   1 -14  22  118.72    6.92
  -1 -14  22  124.67    7.28
  -1 -14  22  105.87    6.80
  -1 -14 -22   97.14    5.46
   1 -14 -22  119.84    5.73
  -1 -14  22  112.88    5.53
   1 -14  22  122.28    5.62
   1 -14  22  103.15    6.86
  -1  14 -22  106.26    5.34
  -1 -14 -22  110.17    5.16
  -1 -14  23   15.95    4.73
   1 -14  23   16.96    4.71
  -1 -14  23   16.25    4.49
   1 -14  23   17.76    4.65
   1 -14 -23   18.46    3.32
  -1 -14  23   15.85    3.17
  -1 -14 -23   15.17    3.29
   1 -14  23   14.01    3.12
   1 -14  24   53.81    5.60
   1 -14  24   53.18    5.52
  -1 -14  24   60.36    5.78
  -1 -14  24   54.94    5.52
   1 -14 -24   50.24    4.16
   1 -14  24   50.41    3.96
  -1 -14  24   47.66    3.90
  -1 -14 -24   58.12    4.23
  -1 -14  25   62.69    4.27
  -1 -14 -25   56.78    4.27
   1 -14  25   60.61    5.96
  -1 -14  25   60.62    6.18
   1 -14  25   67.18    6.06
  -1 -14  25   69.96    6.02
   1 -14  25   60.13    4.24
   1 -14 -25   67.07    4.42
  -1 -14 -26   82.67    4.83
  -1 -14  26   88.93    4.85
   1 -14  26   87.85    6.71
   1 -14  26   96.39    6.90
  -1 -14  26   83.32    6.96
  -1 -14  26   94.06    6.69
   1 -14  26   93.53    4.84
   1 -14 -26   85.22    4.90
  -1 -14  27   41.47    3.68
  -1 -14 -27   33.24    3.70
   1 -14  27   40.59    5.53
  -1 -14  27   49.16    6.00
   1 -14  27   53.26    5.93
  -1 -14  27   48.79    5.64
   1 -14 -27   41.12    3.80
   1 -14  27   39.98    3.60
  -1 -14 -28   11.61    3.22
  -1 -14  28   10.04    2.85
   1 -14  28   10.35    4.77
   1 -14  28   13.46    5.04
  -1 -14  28   20.07    5.30
  -1 -14  28   16.02    4.81
   1 -14 -28   13.01    3.08
   1 -14  28   10.62    2.83
   1 -14  29   20.62    5.14
   1 -14  29   15.05    5.25
  -1 -14  29   16.14    5.55
  -1 -14  29   14.46    4.79
  -1 -14  29   18.80    2.99
  -1 -14  30   58.38    3.89
  -1 -14  30   64.25    6.86
   1 -14  30   70.51    6.73
  -1 -14  30   67.32    6.47
   1 -14  30   65.41    6.33
  -1 -14  31   33.38    5.60
   1 -14  31   14.64    5.20
  -1 -14  31   14.75    5.66
   1 -14  31   17.93    5.66
  -1 -14  32   34.68    5.89
  -1 -14  32   47.45    6.62
   1 -14  32   37.97    6.33
  -1 -14  33    0.45    5.10
   1 -14  33    4.58    5.43
  -1 -14  33   14.45    5.89
  -1 -14  34   17.72    5.35
   1 -14  34   11.47    5.96
  -1 -14  34   20.82    6.15
  -1 -14  35   41.24    6.11
   1 -14  35   28.03    6.21
  -1 -14  35   34.85    6.63
  -1 -14  36   20.00    5.46
   1 -14  36    6.66    5.89
  -1 -14  37    2.01    5.25
  -1  15   0   -4.04    3.03
  -1 -15   0    1.56    2.79
   1 -15   0    0.53    2.66
  -1 -15   0   -0.12    2.79
  -1 -15   0   -2.96    3.14
   1 -15   0    1.20    2.99
  -1  15   1  153.31    6.10
   1  15   1  144.04    5.78
  -1  15  -1  132.11    5.97
   1 -15  -1  154.12    6.63
   1 -15   1  143.28    6.52
  -1 -15   1  115.09    6.15
  -1 -15  -1  138.29    6.45
   1 -15  -1  134.47    6.09
   1 -15   1  146.06    6.29
  -1 -15  -1  136.80    6.09
  -1 -15   1  139.14    6.19
  -1 -15   1  143.61    6.24
   1  15   2   29.73    3.23
  -1  15   2   31.98    3.42
  -1  15  -2   28.14    3.51
  -1 -15   2   30.94    3.62
   1 -15  -2   27.14    3.68
   1 -15   2   28.30    3.62
  -1 -15  -2   35.07    3.82
  -1 -15  -2   28.01    3.32
   1 -15   2   24.12    3.48
  -1 -15   2   30.48    3.55
   1 -15  -2   27.39    3.27
  -1 -15   2   33.19    3.62
  -1 -15   3   66.43    4.58
  -1 -15  -3   71.63    4.30
   1 -15   3   75.58    4.69
  -1  15  -3   71.05    4.50
   1  15   3   61.33    3.96
  -1  15   3   76.12    4.34
   1 -15  -3   73.35    4.43
   1 -15  -3   80.56    4.94
  -1 -15  -3   74.76    4.81
  -1 -15   3   72.15    4.73
  -1 -15   4   93.06    5.27
  -1 -15  -4   97.43    4.88
   1 -15   4   94.49    5.40
  -1 -15   4   91.60    5.32
  -1  15   4   96.62    4.83
  -1  15  -4   93.45    5.10
   1  15   4   95.67    4.65
   1 -15  -4  101.48    4.99
  -1 -15  -4   93.68    5.43
   1 -15  -4   87.45    5.25
   1 -15   5  151.92    6.79
  -1 -15   5  148.76    6.71
  -1 -15  -5  154.80    6.18
  -1  15   5  144.59    6.06
  -1 -15   5  159.03    6.80
  -1  15  -5  146.79    6.44
   1  15   5  151.10    5.89
   1 -15  -5  154.18    6.84
  -1 -15  -5  156.79    6.83
   1 -15  -5  151.41    6.12
   1 -15   5  148.61    6.75
  -1  15  -6    2.56    3.03
   1  15   6    2.17    2.52
  -1  15   6    1.65    2.77
  -1 -15   6    2.72    3.05
  -1 -15  -6    3.75    2.94
   1 -15   6    0.89    2.83
   1 -15  -6   -1.06    2.88
  -1 -15   6    3.27    2.89
   1 -15  -6   -1.29    2.60
   1 -15   6    1.52    3.07
  -1 -15  -6   -0.22    2.45
  -1 -15   6    1.06    3.12
   1 -15  -7   24.86    3.03
   1 -15   7   30.98    3.89
  -1 -15   7   28.51    3.68
  -1 -15  -7   28.75    3.12
   1  15   7   28.36    2.99
  -1  15   7   25.16    3.25
  -1 -15   7   32.85    3.72
   1  15  -7   21.90    1.26
  -1 -15   7   33.59    3.83
  -1 -15  -7   28.95    3.70
   1 -15   7   34.39    3.75
   1 -15  -7   31.51    3.76
  -1  15  -7   25.05    1.17
  -1 -15  -8  183.83    5.17
  -1  15  -8  195.09    5.29
  -1 -15   8  199.52    8.06
  -1 -15  -8  211.72    7.10
   1 -15   8  193.92    8.09
   1  15   8  214.63    6.91
  -1 -15   8  201.04    7.93
  -1  15   8  200.83    7.15
   1 -15  -8  190.84    5.12
   1  15  -8  192.74    5.30
  -1 -15   8  198.25    7.83
  -1 -15  -8  186.67    7.83
   1 -15  -8  207.89    8.04
   1 -15   8  199.37    7.83
   1 -15  -8  203.63    7.05
   1  15  -9   54.07    2.42
  -1  15  -9   55.38    2.34
  -1 -15  -9   57.18    2.25
  -1 -15  -9   53.59    3.61
   1 -15   9   55.13    4.64
  -1 -15   9   56.73    4.74
   1  15   9   56.97    3.63
  -1 -15   9   61.60    4.75
  -1  15   9   57.19    3.87
   1 -15  -9   58.10    2.24
  -1 -15   9   58.32    4.54
  -1 -15  -9   59.16    4.51
   1 -15   9   57.06    4.53
   1 -15  -9   55.23    4.47
   1 -15  -9   59.14    3.61
  -1 -15 -10  240.99    7.96
   1 -15  10  233.34    9.36
  -1 -15  10  238.61    9.42
   1  15  10  252.15    7.93
  -1  15  10  245.22    8.22
   1 -15 -10  244.57    6.72
   1  15 -10  252.49    6.90
  -1 -15 -10  258.06    9.25
  -1 -15  10  236.37    8.97
   1 -15 -10  255.76    9.23
   1 -15  10  249.55    9.12
  -1 -15 -10  241.95    6.73
  -1  15 -10  239.43    6.81
  -1 -15 -11  148.88    5.70
   1 -15  11  155.04    7.37
  -1 -15  11  151.54    7.18
   1  15  11  156.60    5.75
  -1  15  11  157.14    6.06
   1  15 -11  158.68    4.98
   1 -15 -11  156.46    4.79
  -1 -15 -11  161.11    6.96
  -1 -15  11  156.74    6.88
   1 -15  11  153.14    6.84
   1 -15 -11  162.44    7.02
  -1  15 -11  150.66    4.84
  -1 -15 -11  157.74    4.81
   1  15  12   35.30    3.04
  -1  15  12   30.64    3.20
   1 -15  12   31.96    4.13
  -1 -15 -12   32.19    2.27
  -1  15 -12   30.01    2.33
   1  15 -12   34.36    2.47
   1 -15 -12   35.01    2.35
   1 -15  12   31.82    3.85
   1 -15 -12   31.52    3.90
  -1 -15 -12   32.74    3.90
  -1 -15  12   24.85    3.79
  -1 -15  12   29.91    4.19
  -1 -15 -12   27.48    2.77
   1 -15  12   32.12    4.42
  -1 -15  13   14.56    3.70
   1 -15  13   18.05    3.95
  -1 -15 -13   16.35    2.43
  -1  15  13   23.58    3.12
   1  15  13   16.06    2.60
   1 -15  13   22.47    4.00
  -1  15 -13   12.73    2.14
  -1 -15 -13   14.65    2.07
   1 -15 -13   15.83    2.06
   1  15 -13   15.69    2.24
   1 -15 -13   13.65    3.45
   1 -15  13   20.20    3.55
  -1 -15 -13   13.97    3.23
  -1 -15  13   19.21    3.40
  -1 -15 -14    3.46    2.07
  -1 -15  14    2.15    3.54
   1 -15  14    2.17    3.73
  -1  15  14    2.04    2.68
   1  15  14    4.49    2.37
   1 -15  14    2.07    3.38
  -1  15 -14    2.69    2.09
  -1 -15 -14    0.94    1.95
   1 -15 -14    2.74    2.00
   1  15 -14    1.86    2.13
   1 -15 -14    3.42    3.06
   1 -15  14    1.60    3.04
  -1 -15 -14    1.65    3.13
  -1 -15  14    1.33    3.11
  -1 -15 -15   32.77    2.62
  -1 -15 -15   34.31    2.68
  -1  15  15   40.00    3.44
   1  15  15   35.42    2.98
   1 -15  15   34.36    4.40
  -1 -15  15   30.52    4.47
   1 -15  15   34.11    4.39
   1 -15 -15   34.42    2.72
  -1  15 -15   35.50    2.80
   1  15 -15   34.83    2.86
   1 -15 -15   34.49    3.97
   1 -15  15   34.94    3.76
  -1 -15 -15   31.65    4.01
  -1 -15  15   39.96    4.00
  -1 -15 -16   84.63    5.28
  -1 -15  16   75.16    5.03
  -1  15 -16   76.95    3.93
   1 -15 -16   75.01    3.80
   1  15 -16   75.31    3.90
   1 -15 -16   82.79    5.16
   1 -15  16   83.37    5.12
   1 -15  16   86.84    5.84
   1  15  16   84.71    4.02
  -1  15  16   76.73    4.45
  -1 -15  16   82.37    5.84
  -1 -15 -16   86.20    3.86
  -1 -15 -17  329.36   11.00
  -1 -15  17  327.31   10.99
   1  15  17  330.09    9.58
   1 -15  17  313.74   11.46
  -1  15  17  333.90   10.14
  -1 -15  17  327.06   11.91
   1  15 -17  324.34    9.64
   1 -15 -17  317.92    9.48
   1 -15 -17  325.75   11.00
   1 -15  17  306.40   10.79
  -1 -15 -17  321.97    9.46
  -1  15 -17  326.19    9.59
  -1 -15  18   18.88    3.54
  -1 -15 -18   18.18    3.60
  -1 -15  18   14.94    4.33
   1  15  18   29.32    2.82
   1 -15  18   14.87    4.19
   1  15 -18   17.61    2.94
   1 -15 -18   19.82    2.83
  -1  15  18   16.70    3.19
   1 -15  18   22.52    3.55
   1 -15 -18   17.60    3.59
  -1  15 -18   22.94    2.96
  -1 -15 -18   25.18    2.89
  -1 -15  19    3.65    3.09
  -1 -15 -19   -1.00    3.00
   1 -15  19    6.29    3.92
  -1 -15  19    3.99    4.13
   1  15  19    2.78    2.33
   1 -15 -19    0.62    2.57
   1  15 -19    0.98    2.84
  -1  15  19    0.10    2.90
   1 -15 -19    1.69    3.25
   1 -15  19    1.38    2.97
  -1 -15 -19    0.16    2.56
  -1  15 -19    2.36    2.66
  -1  15 -20    6.19    3.00
  -1 -15 -20    2.14    2.74
   1 -15  20    5.06    4.09
  -1 -15  20   -0.60    4.32
   1  15  20    3.28    2.46
  -1 -15  20    0.41    4.31
   1 -15  20    2.35    4.07
   1 -15 -20    1.65    2.69
   1  15 -20    2.42    3.02
  -1  15  20    3.47    2.98
   1 -15 -20    2.50    3.24
   1 -15  20   -2.72    3.20
  -1 -15 -20    0.85    3.23
  -1 -15  20   -0.84    3.15
  -1  15 -21  197.13    7.19
  -1 -15 -21  183.19    6.98
   1 -15  21  192.05    9.08
  -1  15  21  189.08    7.17
  -1 -15  21  215.45    9.55
  -1 -15  21  203.66    9.31
   1 -15  21  211.35    9.42
   1 -15 -21  214.54    8.08
  -1 -15 -21  211.15    8.09
  -1 -15  21  198.81    7.90
   1 -15  21  195.10    7.75
   1 -15 -21  199.35    7.06
   1  15 -21  195.78    7.21
  -1 -15 -22  123.72    5.42
  -1  15 -22  114.44    5.46
  -1 -15  22  121.37    7.66
   1 -15  22  123.93    7.49
   1  15 -22  115.96    5.51
   1 -15 -22  117.05    5.37
   1 -15  22  118.62    7.25
  -1 -15 -22  121.30    5.99
  -1 -15  22  106.91    5.74
   1 -15 -22  126.80    6.06
   1 -15  22  110.77    5.75
  -1 -15  22  125.44    7.45
   1 -15  23   30.41    5.00
  -1 -15  23   24.02    5.08
  -1 -15 -23   24.31    3.80
   1 -15 -23   29.38    3.73
   1 -15  23   21.45    3.46
  -1 -15  23   28.72    3.65
   1 -15  23   10.07    4.58
  -1 -15  23   24.96    5.20
   1 -15  24    1.28    4.52
  -1 -15  24   -1.92    4.30
  -1 -15  24   -2.83    3.16
   1 -15 -24   -0.90    3.17
   1 -15  24   -0.13    2.99
  -1 -15 -24   -1.42    3.25
   1 -15  24    1.50    4.40
  -1 -15  24   -2.69    4.83
   1 -15  25   62.63    6.29
  -1 -15  25   60.81    6.43
  -1 -15  25   72.73    6.33
   1 -15  25   78.12    6.46
  -1 -15  25   71.50    4.64
  -1 -15 -25   66.81    4.61
   1 -15  25   74.22    4.69
   1 -15 -25   66.30    4.70
   1 -15  26   12.90    4.93
  -1 -15  26   15.31    4.80
   1 -15  26   16.75    3.37
  -1 -15  26   10.38    3.17
  -1 -15 -26   12.89    3.34
   1 -15 -26   17.83    3.55
   1 -15  26   14.46    5.17
  -1 -15  26   11.90    5.13
   1 -15  27   19.48    5.30
  -1 -15  27   28.55    5.59
  -1 -15  27   22.16    5.10
   1 -15  27   23.90    5.34
  -1 -15  27   21.08    3.41
  -1 -15 -27   16.94    3.49
   1 -15  27   28.33    3.47
   1 -15 -27   23.14    3.56
  -1 -15  28   -5.82    5.24
   1 -15  28   -0.23    4.89
  -1 -15  28   -0.45    4.69
   1 -15  28   -1.35    4.69
  -1 -15  28    0.23    2.92
   1 -15  28    0.22    2.78
  -1 -15  29   17.65    5.25
  -1 -15  29   23.71    5.78
   1 -15  29   13.14    5.36
  -1 -15  29   20.25    3.16
   1 -15  29   18.11    5.15
  -1 -15  30   19.35    5.33
  -1 -15  30   18.56    5.80
   1 -15  30    6.88    5.37
  -1 -15  30   18.37    3.15
   1 -15  30   11.32    5.20
  -1 -15  31   45.14    6.00
  -1 -15  31   42.31    6.66
   1 -15  31   35.66    6.29
   1 -15  31   39.16    5.92
  -1 -15  32   22.53    6.27
   1 -15  32   18.44    5.83
  -1 -15  32   18.26    5.50
  -1 -15  33    1.58    5.83
   1 -15  33   16.49    5.89
  -1 -15  33    9.12    5.19
  -1 -15  34   37.02    6.97
   1 -15  34   23.30    6.13
  -1 -15  34   35.27    6.31
  -1 -15  35   69.73    7.31
  -1 -15  36   28.53    6.18
  -1 -16   0    2.07    2.93
   1 -16   0   -0.70    3.03
  -1 -16   0   -0.32    3.11
   1 -16   0    1.61    3.09
  -1  16   0   -2.49    3.05
  -1  16  -1   81.79    4.83
  -1  16   1   81.84    4.81
   1 -16   1   73.28    5.12
  -1 -16   1   74.08    5.16
  -1 -16  -1   72.10    5.03
   1 -16  -1   75.90    5.15
   1 -16   1   73.61    4.92
  -1 -16   1   74.59    4.83
  -1 -16  -1   66.70    4.60
  -1 -16   1   79.84    4.91
   1 -16  -1   71.62    4.76
   1  16   2  673.79   18.45
  -1  16  -2  682.07   18.90
  -1  16   2  668.48   18.72
  -1 -16   2  657.12   19.19
   1 -16   2  670.13   19.31
  -1 -16  -2  665.67   18.95
  -1 -16   2  646.61   19.46
   1 -16   2  643.65   19.44
  -1 -16  -2  677.28   19.66
   1 -16  -2  689.22   19.70
  -1 -16   2  680.10   19.21
   1 -16  -2  676.62   19.01
   1 -16  -3   46.79    4.05
   1  16   3   47.87    3.91
  -1  16  -3   52.75    4.34
  -1  16   3   51.57    4.05
  -1 -16   3   51.74    4.47
  -1 -16  -3   49.21    4.06
   1 -16   3   47.38    4.37
  -1 -16   3   49.81    4.30
  -1 -16  -3   54.01    4.55
   1 -16  -3   53.40    4.56
  -1  16   4    9.75    3.13
  -1 -16  -4   10.92    3.02
   1 -16   4   14.06    3.49
  -1 -16   4   15.98    3.59
   1 -16  -4   13.53    3.13
   1 -16  -4   13.89    3.53
  -1 -16  -4    9.94    3.34
  -1 -16   4   17.68    3.57
   1  16   4   10.77    2.96
   1  16   5   20.25    3.15
  -1  16   5   23.12    3.50
  -1 -16   5   24.24    3.88
   1 -16   5   25.27    3.91
  -1 -16  -5   22.75    3.29
  -1 -16   5   23.81    3.89
  -1 -16  -5   19.76    3.72
   1 -16  -5   23.12    3.72
   1 -16   5   25.31    3.91
   1 -16  -5   21.79    3.35
   1 -16  -6  572.13   16.25
   1  16   6  582.19   15.88
  -1  16   6  582.86   16.19
  -1 -16   6  572.01   17.13
   1 -16   6  551.31   17.08
  -1 -16   6  570.90   17.12
  -1 -16  -6  566.06   16.26
  -1 -16  -6  558.95   17.11
  -1 -16   6  522.02   16.86
   1 -16   6  586.39   17.14
   1 -16   6  550.23   17.01
   1 -16  -6  573.63   17.19
  -1 -16   7   15.96    3.85
  -1 -16  -7   23.86    3.25
   1 -16   7   20.07    3.76
   1  16   7   22.72    3.09
  -1 -16   7   19.34    3.82
  -1  16   7   21.45    3.33
   1 -16   7   28.46    3.98
  -1 -16  -7   24.85    3.74
   1 -16  -7   24.10    3.78
  -1 -16   7   23.70    3.74
   1 -16   7   20.64    3.92
   1 -16  -7   22.33    3.29
  -1 -16   8    0.50    3.38
   1 -16   8    1.01    3.45
  -1 -16  -8    2.72    2.57
   1  16   8    2.97    2.61
  -1 -16   8    1.42    3.35
  -1  16   8   -2.13    2.99
   1  16  -8   -0.58    0.91
  -1 -16   8   -1.90    3.16
   1 -16   8   -0.80    3.16
   1 -16  -8    2.11    3.24
  -1 -16  -8    0.80    3.20
  -1  16  -8   -0.03    0.80
   1 -16  -8    0.11    2.52
   1 -16  -9   92.19    4.47
   1 -16   9   86.30    5.68
  -1 -16  -9   81.43    4.35
  -1 -16   9   82.55    5.50
   1  16   9   93.59    4.34
  -1  16   9   98.34    4.75
  -1 -16   9   87.04    5.45
   1  16  -9   81.17    2.81
   1 -16  -9   79.30    2.52
  -1 -16   9   83.05    5.23
  -1 -16  -9   89.20    5.38
  -1  16  -9   82.13    2.77
  -1 -16  -9   77.34    2.57
   1 -16  -9   91.75    5.42
   1 -16   9   80.90    5.23
   1  16  10   -0.09    2.61
  -1  16  10    5.12    2.86
  -1 -16  10    1.50    3.45
   1 -16 -10    6.43    1.35
   1  16 -10    3.31    1.54
   1 -16  10    3.81    3.27
  -1 -16 -10    6.42    3.28
   1 -16 -10    7.79    3.46
  -1 -16  10    4.61    3.21
  -1 -16 -10    4.06    2.49
   1 -16  10   -0.18    3.65
  -1 -16  10    3.30    3.48
  -1 -16 -10    4.29    1.33
  -1  16 -10    6.61    1.59
   1  16  11   26.68    3.00
  -1  16  11   23.19    3.28
   1  16 -11   21.81    2.03
   1 -16 -11   23.15    1.81
   1 -16  11   27.32    3.92
   1 -16 -11   20.31    3.79
  -1 -16  11   22.26    3.71
  -1 -16 -11   25.43    3.85
  -1 -16 -11   22.21    1.83
  -1  16 -11   24.21    1.96
  -1 -16 -11   21.13    2.89
   1 -16  11   29.69    4.27
  -1 -16  11   21.13    4.11
  -1 -16 -12  119.79    4.07
  -1  16 -12  120.17    4.19
  -1 -16  12  109.30    6.54
   1 -16  12  129.52    6.90
   1  16  12  128.55    5.14
  -1  16  12  130.28    5.56
   1 -16 -12  121.19    4.05
   1  16 -12  119.98    4.25
  -1 -16  12  130.14    6.38
  -1 -16 -12  128.39    6.39
   1 -16  12  118.81    6.15
   1 -16 -12  125.31    6.37
  -1 -16 -12  117.27    5.01
   1 -16  13   22.64    3.85
   1 -16 -13   25.76    3.97
   1 -16  13   18.32    4.27
   1  16  13   26.62    3.03
  -1  16  13   30.64    3.39
   1  16 -13   24.60    2.44
   1 -16 -13   27.78    2.29
  -1 -16  13   24.28    3.90
  -1 -16 -13   26.26    3.96
  -1 -16 -13   28.23    2.26
  -1  16 -13   26.01    2.32
   1 -16  13   25.39    4.20
  -1 -16  13   29.23    4.54
  -1 -16 -13   21.94    2.78
  -1 -16 -14  102.75    4.03
  -1  16 -14  106.92    4.15
   1 -16  14  113.17    6.66
  -1 -16  14  107.03    6.49
   1  16  14  107.92    4.71
   1 -16  14  108.71    6.51
  -1  16  14  105.74    4.97
   1  16 -14  109.51    4.24
   1 -16 -14  114.99    4.10
  -1 -16  14  102.12    5.84
  -1 -16 -14  105.42    5.99
   1 -16 -14  101.73    5.93
   1 -16  14  101.35    5.83
  -1 -16 -14   99.36    4.45
  -1  16 -15   57.48    3.25
  -1 -16 -15   53.31    3.09
  -1 -16  15   58.28    5.33
   1  16  15   55.18    3.61
  -1  16  15   51.39    3.93
   1 -16  15   64.57    5.37
   1  16 -15   50.96    3.28
   1 -16 -15   54.11    3.16
  -1 -16 -15   51.38    3.18
   1 -16  15   60.15    5.52
   1 -16  15   61.61    4.84
   1 -16 -15   50.91    4.68
  -1 -16 -15   57.77    4.80
  -1 -16  15   49.13    4.59
   1  16  16  341.78   10.12
   1 -16  16  322.61   12.24
  -1  16  16  358.63   10.66
   1  16 -16  338.04    9.87
  -1 -16 -16  343.58    9.77
   1 -16 -16  353.09    9.81
  -1  16 -16  332.97    9.81
   1 -16  16  319.20   12.36
   1 -16  16  339.53   11.56
   1 -16 -16  342.80   11.63
  -1 -16 -16  347.95   11.67
  -1 -16  16  338.85   11.59
   1 -16  17    3.10    3.98
  -1 -16  17   -6.39    4.35
   1  16  17    0.23    2.53
  -1  16  17    0.10    3.04
  -1  16 -17    1.68    2.55
  -1 -16 -17    0.95    2.40
   1  16 -17    0.58    2.62
   1 -16 -17    0.75    2.39
  -1 -16  17    1.38    3.29
  -1 -16 -17    8.41    3.42
   1 -16  17   -0.91    3.19
   1 -16 -17    0.77    3.47
  -1  16  18   26.17    3.46
  -1 -16  18   27.02    4.78
   1 -16  18   30.64    4.66
   1  16  18   29.23    3.00
   1 -16  18   23.23    3.80
   1 -16 -18   22.02    3.81
  -1 -16 -18   28.08    2.94
   1  16 -18   22.61    3.08
  -1  16 -18   28.43    3.12
   1 -16 -18   27.33    2.94
  -1 -16  18   27.43    3.94
  -1 -16 -18   23.77    3.90
  -1  16  19   -1.19    3.03
   1 -16  19   -0.98    4.11
  -1 -16  19    2.72    4.43
  -1  16 -19    0.16    2.79
  -1 -16 -19    3.14    2.61
  -1 -16  19   -0.15    3.29
  -1 -16 -19    4.58    3.43
   1 -16  19    1.33    3.40
   1 -16 -19   -0.60    3.40
   1 -16 -19    1.23    2.66
   1  16 -19    0.24    2.76
  -1 -16  20  188.97    9.16
   1 -16  20  177.64    8.79
  -1 -16 -20  195.11    6.80
   1 -16 -20  203.42    6.84
  -1 -16  20  176.98    9.01
  -1 -16  20  188.97    7.91
   1 -16 -20  198.20    8.00
  -1 -16 -20  197.08    8.04
   1 -16  20  186.43    7.82
   1 -16  21   52.91    5.65
  -1 -16  21   59.88    6.08
   1 -16 -21   61.24    4.00
  -1 -16 -21   56.77    3.91
   1 -16  21   54.31    5.72
  -1 -16  21   53.87    5.89
   1 -16  21   48.33    4.48
  -1 -16 -21   58.46    4.79
   1 -16 -21   55.93    4.69
  -1 -16  21   54.09    4.76
   1 -16  22  100.33    6.89
  -1 -16  22  102.28    7.35
   1 -16 -22  107.43    5.07
  -1 -16 -22  106.69    5.12
   1 -16  22  116.95    7.27
  -1 -16 -22  104.87    5.87
  -1 -16  22  106.32    5.83
   1 -16  22  113.28    5.93
   1 -16 -22   94.54    5.69
  -1 -16  22  104.50    7.00
   1 -16  23   13.27    5.00
  -1 -16  23   14.09    4.78
   1 -16  23   12.56    3.41
   1 -16 -23    7.80    3.57
  -1 -16  23   15.72    3.66
  -1 -16 -23   12.96    3.78
  -1 -16  23    7.11    5.29
   1 -16  23   18.47    4.75
   1 -16  24   47.10    5.83
  -1 -16  24   46.66    5.86
  -1 -16  24   48.55    4.40
  -1 -16 -24   50.95    4.57
   1 -16  24   49.45    4.31
   1 -16 -24   49.32    4.50
   1 -16  24   53.35    5.93
  -1 -16  24   62.49    6.41
   1 -16  25   28.81    5.58
  -1 -16  25   30.93    5.42
  -1 -16  25   30.64    3.89
  -1 -16 -25   35.47    4.11
   1 -16  25   29.66    3.86
   1 -16 -25   33.35    4.03
   1 -16  25   25.20    5.30
  -1 -16  25   32.48    5.99
   1 -16  26   24.53    5.39
  -1 -16  26   24.60    5.80
  -1 -16  26   31.53    5.45
   1 -16  26   22.73    5.50
  -1 -16 -26   28.11    3.88
   1 -16 -26   20.80    3.75
  -1 -16  26   27.92    3.79
   1 -16  26   37.30    3.87
   1 -16  27   23.13    5.38
  -1 -16  27   21.34    5.79
  -1 -16  27   28.67    5.53
   1 -16  27   24.53    5.58
  -1 -16  27   19.38    3.52
  -1 -16 -27   22.88    3.72
   1 -16 -27   26.35    3.82
   1 -16  27   26.52    3.67
   1 -16  28    5.13    5.16
  -1 -16  28   -0.76    5.30
  -1 -16  28    4.67    4.86
   1 -16  28   -5.87    5.22
  -1 -16  28   -1.00    3.12
   1 -16  28    3.42    3.08
  -1 -16  29    6.68    5.73
   1 -16  29    5.54    5.08
  -1 -16  29    5.41    5.17
   1 -16  29    8.95    5.45
   1 -16  29    1.52    3.11
  -1 -16  29    4.49    3.17
   1 -16  30  171.91    9.33
  -1 -16  30  157.02    9.09
  -1 -16  30  157.13    6.64
  -1 -16  30  162.68    9.70
   1 -16  30  166.93    9.18
  -1 -16  31   21.70    5.75
   1 -16  31   13.72    5.41
  -1 -16  31   24.70    6.25
   1 -16  31   12.13    5.72
  -1 -16  32    6.50    5.43
  -1 -16  32   -1.88    5.89
   1 -16  32   11.57    5.60
  -1 -16  33   10.76    5.65
   1 -16  33    9.47    5.79
  -1 -16  33    4.62    5.98
  -1 -16  34   33.52    6.44
   1 -17   0   -0.68    3.49
  -1 -17   0    2.21    3.39
   1 -17   0    1.94    3.30
  -1 -17   0   -2.50    3.25
   1 -17   1  168.65    7.30
   1 -17  -1  164.45    7.12
  -1 -17   1  167.11    7.28
  -1 -17  -1  155.91    7.00
  -1  17   1  169.16    6.91
  -1 -17  -1  169.78    7.55
  -1 -17   1  144.99    7.29
   1 -17  -1  158.88    7.44
   1 -17   1  157.62    7.44
  -1 -17   2    4.81    3.42
  -1  17   2    6.11    3.30
  -1 -17  -2    6.98    3.69
  -1 -17   2    0.51    3.40
   1 -17  -2    5.31    3.47
   1 -17   2    5.45    3.52
   1 -17   2    7.84    3.41
  -1 -17  -2    2.38    3.03
   1 -17  -2    5.98    3.21
  -1 -17   2    5.24    3.34
   1 -17  -3   92.34    5.24
  -1  17   3   95.69    5.17
   1  17   3   83.29    4.82
   1 -17   3   88.54    5.50
  -1 -17   3   89.49    5.54
  -1 -17  -3   94.50    5.17
  -1 -17   3   97.41    5.69
  -1 -17  -3   93.87    5.70
   1 -17  -3   96.71    5.84
  -1  17   4   19.69    3.54
   1 -17   4   21.73    3.70
  -1 -17   4   10.47    3.61
   1 -17  -4   12.60    3.35
  -1 -17  -4   22.55    3.43
  -1 -17   4   17.69    3.70
  -1 -17  -4   19.29    3.65
   1 -17  -4   19.56    3.63
   1  17   4   19.16    3.25
   1  17   5   25.12    3.35
  -1  17   5   24.69    3.55
  -1 -17   5   28.65    4.06
  -1 -17  -5   28.91    3.58
   1 -17   5   25.33    3.98
  -1 -17   5   30.91    4.21
   1 -17  -5   24.91    4.12
  -1 -17  -5   26.20    4.04
   1 -17  -5   27.08    3.58
   1 -17  -6  106.59    5.34
  -1  17   6  115.60    5.56
   1  17   6   97.95    4.99
  -1 -17   6  106.27    6.03
   1 -17   6  105.54    6.20
  -1 -17  -6  108.99    5.38
  -1 -17   6   96.74    5.97
   1 -17   6  100.92    5.93
  -1 -17   6   90.87    5.78
  -1 -17  -6  110.26    6.10
   1 -17   6   98.54    5.89
   1 -17  -6  109.74    6.19
   1 -17  -7   84.58    4.82
   1  17   7   94.19    4.66
  -1  17   7   88.46    4.91
  -1 -17   7   87.55    5.70
  -1 -17  -7   71.75    4.58
  -1 -17   7   79.73    5.54
   1 -17   7   86.85    5.68
   1 -17   7   82.04    5.50
  -1 -17   7   81.33    5.37
  -1 -17  -7   76.03    5.43
   1 -17   7   82.98    5.43
   1 -17  -7   92.78    5.73
   1  17   8    1.58    2.75
  -1 -17   8    4.82    3.55
  -1  17   8    1.80    3.01
  -1 -17  -8    3.38    2.83
   1 -17   8    2.13    3.33
  -1 -17   8   -0.88    3.46
   1 -17   8    0.35    3.74
   1 -17  -8    1.04    2.76
  -1 -17  -8    0.68    3.32
   1 -17   8    3.56    3.46
   1 -17  -8    0.35    3.44
  -1 -17   8    4.08    3.39
  -1 -17   9   35.15    4.40
  -1 -17  -9   31.34    3.41
   1 -17   9   36.86    4.38
   1  17   9   35.15    3.45
  -1 -17   9   35.30    4.33
  -1  17   9   36.93    3.79
  -1 -17  -9   27.60    4.10
  -1 -17   9   28.40    4.12
   1 -17  -9   37.52    4.34
   1 -17   9   34.60    4.26
   1 -17  -9   33.24    3.39
   1  17  10   10.25    2.86
  -1  17  10   12.87    3.33
  -1 -17  10    8.40    3.91
  -1  17 -10   13.83    1.48
  -1 -17 -10   12.17    1.12
   1  17 -10   10.99    1.48
   1 -17 -10   11.08    1.03
   1 -17  10   10.35    3.67
  -1 -17  10    7.83    3.54
  -1 -17 -10   12.19    3.64
   1 -17 -10   11.43    3.65
  -1 -17 -10   14.35    2.93
  -1 -17  10   11.17    3.98
   1 -17  10   14.40    4.01
  -1 -17 -11  205.20    7.14
   1 -17  11  203.79    8.74
  -1 -17  11  202.27    8.76
   1  17  11  207.76    7.07
  -1  17  11  204.26    7.39
  -1 -17  11  194.08    8.50
  -1 -17 -11  183.94    5.41
  -1  17 -11  198.21    5.58
   1 -17 -11  185.77    5.37
   1  17 -11  198.61    5.61
  -1 -17 -11  202.83    8.39
  -1 -17  11  205.75    8.48
   1 -17 -11  218.57    8.54
   1 -17  11  216.04    8.50
  -1 -17  12   -2.68    3.68
  -1 -17 -12    1.91    2.54
   1 -17  12    4.23    3.69
   1  17  12   -1.47    2.79
  -1  17  12    0.32    3.05
  -1 -17 -12    1.36    1.59
  -1  17 -12    1.72    1.77
   1  17 -12    2.14    1.83
   1 -17 -12    1.35    1.55
   1 -17 -12    3.76    3.37
   1 -17  12    6.19    3.53
  -1 -17 -12    2.57    3.44
  -1 -17  12    2.54    3.44
  -1 -17  13   13.31    3.69
  -1 -17 -13   19.27    4.03
  -1 -17  13   15.26    4.07
   1 -17  13   13.32    4.21
   1  17  13   13.79    2.98
  -1  17  13   15.08    3.31
  -1 -17 -13   13.46    1.95
  -1  17 -13   10.95    2.04
   1 -17 -13   13.68    1.93
   1  17 -13   16.71    2.19
  -1 -17 -13    9.44    2.60
   1 -17  13   13.49    3.65
   1 -17 -13   14.15    3.86
  -1 -17  14   18.39    3.84
  -1 -17 -14   25.56    4.11
  -1 -17  14   14.38    4.18
   1 -17  14   26.14    4.57
   1  17  14   16.68    2.95
  -1  17  14   24.47    3.48
  -1 -17 -14   22.08    2.19
  -1  17 -14   17.59    2.26
   1 -17 -14   16.85    2.13
   1  17 -14   17.09    2.35
  -1 -17 -14   17.08    2.73
   1 -17 -14   21.30    3.95
   1 -17  14   17.34    3.89
  -1 -17 -15   17.19    3.94
  -1 -17  15   10.65    3.67
   1 -17  15   15.02    4.31
  -1 -17  15   13.44    4.29
   1  17  15   12.88    2.88
   1 -17  15   13.32    4.40
  -1  17  15   15.96    3.33
  -1  17 -15   13.59    2.40
  -1 -17 -15   15.04    2.23
   1  17 -15   14.50    2.47
   1 -17 -15   15.14    2.27
  -1 -17 -15   13.81    2.47
   1 -17  15   14.60    3.77
   1 -17 -15   18.79    3.92
   1 -17  16    6.82    4.17
  -1 -17  16    3.54    4.07
   1  17  16    7.60    2.80
  -1  17  16    5.31    3.09
   1 -17  16    7.29    4.26
  -1 -17  16    7.76    3.63
  -1 -17 -16    5.87    3.66
  -1  17 -16    3.28    2.36
  -1 -17 -16    7.88    2.31
   1  17 -16    7.25    2.51
   1 -17  16    6.49    3.68
   1 -17 -16    3.98    3.61
   1 -17 -16    5.30    2.33
   1 -17  17   55.81    5.63
  -1  17  17   46.73    3.94
  -1 -17  17   56.75    4.87
  -1 -17 -17   62.74    5.04
  -1 -17 -17   57.98    3.33
   1 -17 -17   60.51    4.93
   1 -17  17   52.82    4.83
   1 -17 -17   60.85    3.39
  -1 -17  18    2.93    3.44
  -1 -17 -18    4.93    3.57
  -1 -17 -18    3.54    2.45
   1 -17 -18    2.24    2.43
  -1 -17  18    1.07    4.33
   1 -17  18   -1.26    4.27
  -1  17  18    2.63    2.97
   1 -17  18    8.79    3.64
   1 -17 -18    1.14    3.45
  -1 -17 -19   20.40    4.01
  -1 -17  19   23.28    4.08
   1 -17  19   22.69    5.02
  -1 -17  19   20.75    5.04
   1 -17  19   25.22    3.88
   1 -17 -19   18.77    3.99
   1 -17 -19   16.01    2.92
  -1 -17 -19   18.13    2.86
  -1 -17  20   86.81    6.96
   1 -17  20   90.54    6.86
  -1 -17 -20   87.28    4.45
   1 -17 -20   94.42    4.57
  -1 -17  20   88.99    5.74
   1 -17 -20   91.05    5.86
   1 -17  20   90.91    5.72
  -1 -17 -20   82.09    5.63
   1 -17  21  138.57    8.20
  -1 -17  21  145.17    8.43
  -1 -17  21  126.93    7.87
   1 -17  21  136.05    8.07
  -1 -17 -21  135.12    5.60
   1 -17 -21  138.57    5.72
   1 -17 -21  136.74    6.86
   1 -17  21  129.67    6.68
  -1 -17 -21  139.81    6.94
  -1 -17  21  133.81    6.81
   1 -17  22    4.10    4.46
   1 -17 -22    1.09    3.66
  -1 -17  22    8.18    3.62
  -1 -17 -22    2.33    3.47
   1 -17  22    3.67    3.60
  -1 -17  22    4.09    4.74
   1 -17  22   -6.93    5.07
  -1 -17  22    0.93    4.97
   1 -17  23    2.08    4.72
  -1 -17 -23   -0.76    3.51
   1 -17 -23   -1.82    3.54
   1 -17  23    1.79    3.40
  -1 -17  23    4.54    3.48
  -1 -17  23    4.82    4.66
  -1 -17  23    6.44    5.05
   1 -17  23   -0.23    4.80
   1 -17  24   40.38    5.93
   1 -17 -24   26.85    4.21
  -1 -17  24   33.46    4.19
  -1 -17 -24   28.37    4.26
   1 -17  24   28.01    4.16
  -1 -17  24   28.21    5.70
  -1 -17  24   17.81    5.84
   1 -17  24   30.45    5.83
   1 -17  25  238.60   11.12
  -1 -17  25  270.29   11.91
  -1 -17 -25  234.98    9.21
  -1 -17  25  249.13    9.31
   1 -17  25  258.53   11.28
  -1 -17  25  270.19   11.32
   1 -17 -25  251.46    9.39
   1 -17  25  235.95    9.17
   1 -17  26   46.93    6.30
  -1 -17  26   54.48    6.74
  -1 -17  26   48.32    4.51
  -1 -17 -26   44.32    4.53
   1 -17 -26   45.07    4.55
   1 -17  26   36.40    6.08
  -1 -17  26   37.94    6.17
   1 -17  26   43.14    4.43
  -1 -17  27   11.33    5.64
   1 -17  27    6.51    5.25
  -1 -17 -27    7.15    3.60
  -1 -17  27    3.73    3.33
   1 -17 -27    1.65    3.46
   1 -17  27    3.88    5.16
  -1 -17  27   -0.72    4.93
   1 -17  27    3.53    3.29
   1 -17  28    1.47    5.25
  -1 -17  28   -1.57    5.61
  -1 -17  28    2.28    3.32
   1 -17  28   -2.44    5.27
  -1 -17  28    8.04    5.27
   1 -17  28    0.92    3.18
  -1 -17  29   25.00    6.31
   1 -17  29   18.63    5.79
  -1 -17  29   15.15    3.56
   1 -17  29   16.39    5.69
   1 -17  29   14.11    3.50
  -1 -17  29   17.17    5.68
  -1 -17  30    3.95    5.38
  -1 -17  30   -0.27    5.83
   1 -17  30    8.94    5.94
   1 -17  30    0.98    5.37
   1 -17  31   27.70    6.27
  -1 -17  31   25.17    6.50
  -1 -17  31   23.35    6.06
   1 -17  32   12.97    6.11
  -1 -17  32   21.35    6.25
  -1 -17  33   -3.55    5.80
   1 -18   0    1.26    3.42
  -1 -18   0    0.78    3.29
  -1 -18   0   -1.63    3.61
   1 -18   0    1.63    3.58
   1 -18   1   12.80    3.73
  -1 -18  -1   11.48    3.64
  -1 -18   1   18.27    3.91
   1 -18  -1   14.07    3.70
   1 -18  -1   16.86    3.84
  -1 -18  -1   15.91    3.92
  -1 -18   1   12.65    3.89
   1 -18   1   10.13    3.80
  -1 -18  -2   70.61    5.12
  -1 -18   2   70.60    5.23
   1 -18  -2   74.62    5.41
  -1 -18  -2   71.75    5.38
   1 -18   2   82.22    5.40
   1 -18  -2   72.13    5.03
  -1 -18   3   39.12    4.50
   1 -18  -3   39.30    4.30
  -1 -18  -3   31.11    4.37
   1 -18  -3   33.95    4.43
  -1 -18   3   35.49    4.40
   1 -18   3   38.97    4.57
  -1 -18  -3   31.96    4.11
   1 -18   4  295.80   10.59
   1 -18  -4  278.65    9.91
  -1 -18   4  263.92   10.37
  -1 -18  -4  259.76    9.75
  -1 -18   4  314.80   10.79
   1  18   4  277.21    9.43
   1 -18  -4  291.63   10.83
  -1 -18  -4  284.75   10.61
   1  18   5   12.55    3.41
  -1 -18  -5   13.23    3.41
   1 -18   5   14.24    3.95
  -1 -18   5   12.23    3.95
  -1 -18   5    6.43    3.85
   1 -18  -5   16.64    4.12
  -1 -18  -5   16.50    3.93
   1 -18  -5   16.64    3.63
   1 -18   6  156.60    7.52
   1 -18  -6  169.19    6.96
  -1 -18   6  156.83    7.65
   1  18   6  151.23    6.44
  -1 -18   6  157.72    7.54
  -1 -18  -6  166.72    6.88
  -1 -18  -6  149.05    7.39
  -1 -18   6  156.63    7.49
   1 -18   6  148.36    7.44
   1 -18  -6  158.61    7.65
   1 -18  -7   39.55    3.97
   1 -18   7   37.87    4.58
   1  18   7   36.84    3.74
  -1  18   7   41.98    4.19
  -1 -18   7   50.35    5.01
  -1 -18  -7   39.52    3.93
  -1 -18   7   39.87    4.71
  -1 -18   7   36.77    4.60
   1 -18   7   33.77    4.54
  -1 -18  -7   38.37    4.66
   1 -18  -7   50.92    4.83
   1 -18   8   80.94    5.73
   1 -18  -8   71.94    4.65
  -1 -18   8   66.63    5.49
  -1 -18  -8   73.39    4.64
  -1 -18   8   71.51    5.64
   1  18   8   81.17    4.56
  -1  18   8   74.32    4.79
   1 -18   8   68.93    5.60
  -1 -18  -8   84.35    5.70
  -1 -18   8   75.05    5.58
   1 -18  -8   86.93    5.69
   1 -18   8   72.35    5.48
  -1  18   9   14.29    3.48
  -1 -18   9   11.52    4.06
   1  18   9   16.24    3.13
   1 -18   9   14.22    4.34
  -1 -18  -9   15.51    3.96
   1 -18  -9   12.81    3.94
   1 -18   9   10.25    3.71
  -1 -18   9   22.13    4.09
  -1 -18   9   13.85    4.17
   1 -18   9    7.41    3.85
  -1 -18  -9   12.78    3.20
   1 -18  10    9.69    3.91
  -1 -18  10   13.18    4.12
  -1 -18 -10    4.57    2.93
   1  18  10   11.40    3.10
  -1  18  10    1.62    3.22
  -1 -18  10   14.59    4.05
   1 -18 -10    7.48    3.70
   1 -18  10   10.57    3.75
  -1 -18  10    9.59    3.82
  -1 -18 -10    8.19    3.67
   1 -18  11   47.39    5.32
  -1 -18 -11   55.73    4.02
  -1 -18  11   52.56    5.24
   1  18  11   57.72    4.01
  -1 -18  11   60.67    5.55
  -1  18  11   65.28    4.41
  -1  18 -11   49.34    2.08
   1  18 -11   52.33    2.14
  -1 -18 -11   41.28    1.60
   1 -18  11   58.44    5.06
   1 -18 -11   62.49    5.31
  -1 -18  11   50.76    4.94
  -1 -18 -11   51.49    4.99
  -1 -18 -12  256.16    8.37
   1 -18  12  258.05   10.26
  -1 -18  12  272.99   10.51
   1  18  12  267.85    8.41
  -1  18  12  267.40    8.84
  -1 -18  12  272.37   10.45
  -1  18 -12  243.26    6.78
  -1 -18 -12  236.43    6.57
   1  18 -12  244.10    6.79
   1 -18 -12  233.34    6.51
   1 -18 -12  264.38    9.96
   1 -18  12  254.49    9.81
  -1 -18 -12  259.52    9.95
  -1 -18  12  265.01    9.95
  -1 -18  13    0.71    3.77
  -1 -18 -13   -1.44    3.91
   1 -18  13    4.51    4.35
  -1 -18  13    4.13    4.20
   1  18  13    5.20    2.99
  -1  18  13    2.69    3.26
  -1 -18  13    2.56    4.18
  -1 -18 -13    2.78    1.69
   1 -18 -13    4.65    1.62
  -1 -18 -13    1.93    2.68
   1 -18 -13    7.57    3.90
   1 -18  13   -0.18    3.82
  -1 -18 -14   10.95    4.12
  -1 -18  14    5.87    4.03
   1 -18  14    9.17    4.31
  -1 -18  14   12.61    4.43
   1  18  14    8.45    3.02
  -1  18  14   14.59    3.46
   1 -18 -14   14.19    2.00
  -1 -18 -14   10.99    1.96
  -1 -18 -14   14.08    2.89
   1 -18  14    9.29    3.78
   1 -18 -14   14.14    3.90
   1 -18 -15   72.93    3.37
   1 -18 -15   76.69    5.62
   1 -18  15   77.60    5.63
  -1  18  15   80.45    4.96
  -1 -18  15   77.22    6.27
  -1 -18 -15   75.91    3.45
   1 -18  15   79.65    6.36
  -1 -18 -15   87.33    5.91
  -1 -18  15   84.20    5.71
   1 -18 -16  286.20    8.45
   1 -18 -16  276.45   10.79
   1 -18  16  303.64   10.94
  -1  18  16  300.81    9.78
   1 -18  16  308.00   11.94
  -1 -18  16  291.75   11.70
  -1 -18 -16  305.43    8.54
   1 -18  16  290.63   11.79
  -1 -18  16  288.13   10.89
  -1 -18 -16  290.85   10.98
   1 -18  17    0.51    3.67
   1 -18 -17    5.06    3.74
   1 -18  17   -4.98    4.92
  -1 -18  17    0.66    4.45
   1 -18  17   -4.18    4.73
  -1 -18 -17   -1.32    2.24
   1 -18 -17    3.49    2.34
  -1 -18  17    1.57    3.87
  -1 -18 -17    0.35    3.77
   1 -18  18   13.24    4.77
  -1 -18  18   14.05    3.96
  -1 -18 -18   20.46    4.22
  -1 -18 -18   17.88    2.69
   1 -18  18   14.93    4.15
   1 -18 -18   19.34    4.20
   1 -18 -18   13.36    2.58
  -1 -18 -19   -1.56    4.01
  -1 -18  19   -2.23    3.74
  -1 -18  19   -3.90    5.15
   1 -18  19   -4.49    4.66
   1 -18  19   -1.68    3.74
   1 -18 -19   -1.53    3.90
  -1 -18 -19    0.71    2.55
   1 -18 -19    0.80    2.62
   1 -18 -20  199.00    8.54
  -1 -18  20  205.23    8.69
  -1 -18 -20  194.31    8.62
   1 -18  20  195.52    8.46
  -1 -18  20  212.78   10.08
   1 -18  20  208.93    9.90
  -1 -18 -21    3.02    3.85
   1 -18  21    4.25    3.68
   1 -18 -21    7.46    3.92
  -1 -18  21    5.67    3.80
   1 -18  21    6.99    5.19
  -1 -18  21    5.99    5.45
   1 -18  22   58.23    6.40
   1 -18  22   58.36    5.00
  -1 -18 -22   53.63    5.04
   1 -18 -22   53.81    5.04
  -1 -18  22   50.30    4.93
  -1 -18  22   56.92    6.41
  -1 -18  22   60.71    6.64
   1 -18  22   55.43    6.56
   1 -18  23    2.66    5.17
   1 -18 -23   11.20    3.76
   1 -18  23    5.38    3.71
  -1 -18 -23    9.01    3.87
  -1 -18  23    4.33    3.56
  -1 -18  23   11.76    5.13
  -1 -18  23    0.25    5.36
   1 -18  23    4.58    5.11
   1 -18  24    2.69    5.00
  -1 -18 -24    2.84    3.73
  -1 -18  24   -3.79    3.66
   1 -18 -24    7.31    3.80
   1 -18  24   -0.15    3.65
  -1 -18  24   -4.87    5.05
  -1 -18  24    9.14    5.54
   1 -18  24    3.19    5.20
   1 -18  25    2.50    5.37
  -1 -18  25   -0.15    3.63
   1 -18  25    3.63    3.62
   1 -18 -25   -5.49    3.91
  -1 -18 -25   -2.46    3.91
  -1 -18  25    4.18    5.08
   1 -18  25    0.50    5.38
  -1 -18  25   10.34    5.90
   1 -18  26   93.82    7.54
  -1 -18  26   91.45    7.49
  -1 -18  26   85.49    5.56
  -1 -18 -26   78.96    5.59
   1 -18 -26   83.05    5.58
   1 -18  26   78.43    5.37
   1 -18  26   92.04    7.76
  -1 -18  26   89.25    7.74
   1 -18  27   -4.53    5.23
  -1 -18  27    3.53    3.48
   1 -18  27   -2.31    3.70
  -1 -18  27   -1.75    5.37
   1 -18  27    0.26    5.39
  -1 -18  27    7.76    5.77
   1 -18  28   -3.40    5.53
  -1 -18  28    5.71    5.81
  -1 -18  28    7.58    3.62
   1 -18  28   -2.27    5.50
  -1 -18  28    0.25    5.25
   1 -18  28    3.09    3.41
  -1 -18  29   -4.71    6.18
   1 -18  29    4.51    5.87
  -1 -18  29    2.59    3.47
   1 -18  29    7.08    5.74
   1 -18  29    4.57    3.49
  -1 -18  29    1.53    5.49
   1 -18  30  136.26    9.33
  -1 -18  30  131.43    9.50
  -1 -18  30  130.53    8.97
   1 -18  30  135.41    8.93
  -1 -18  31   10.34    5.94
  -1 -19   0    0.83    3.80
   1 -19   0   -0.67    3.74
  -1 -19   0   -0.96    4.07
   1 -19   0   -2.30    4.06
  -1 -19  -1  359.94   11.97
  -1 -19   1  348.86   12.11
  -1 -19  -1  330.01   12.31
  -1 -19   1  332.30   12.41
   1 -19   1  345.03   11.95
   1 -19  -1  359.96   11.99
   1 -19  -1  339.98   12.46
   1 -19   1  353.76   12.54
  -1 -19  -2    8.27    3.88
   1 -19  -2    6.15    3.97
  -1 -19  -2   12.01    3.81
   1 -19   2   10.99    3.94
  -1 -19   2   16.45    4.04
   1 -19  -2    5.08    3.62
  -1 -19  -3  122.95    6.35
  -1 -19   3  124.52    6.72
   1 -19  -3  121.84    6.86
  -1 -19  -3  111.96    6.70
   1 -19  -3  133.20    6.53
   1 -19   3  120.67    6.77
  -1 -19   4   -1.76    3.90
   1 -19  -4    2.42    3.48
  -1 -19  -4   -0.96    3.99
   1 -19  -4   -0.58    3.86
  -1 -19   4    0.90    3.78
   1 -19   4    1.09    3.74
  -1 -19  -4   -3.15    3.35
  -1 -19  -5   78.74    5.20
  -1 -19   5   84.98    5.88
  -1 -19   5   85.04    5.94
   1 -19  -5   69.72    5.48
  -1 -19  -5   73.43    5.66
   1 -19  -5   73.82    5.08
   1 -19   5   87.56    5.86
   1  19   6    4.36    3.23
   1 -19   6    5.08    3.89
  -1 -19   6    3.38    3.77
  -1 -19  -6   -0.71    3.26
  -1 -19   6    6.17    4.04
  -1 -19   6    3.47    3.83
  -1 -19  -6    1.93    3.90
   1 -19   6    6.14    4.00
   1 -19  -6    1.55    3.81
   1 -19  -6    1.85    3.37
   1 -19   7  101.36    6.42
   1 -19  -7  105.12    5.54
   1  19   7   98.16    5.25
  -1 -19   7  111.93    6.62
   1 -19   7   94.28    6.25
   1 -19  -7  103.38    6.39
  -1 -19  -7   95.06    6.32
  -1 -19   7  106.99    6.38
  -1 -19   7   97.25    6.31
  -1 -19  -7  100.65    5.48
   1 -19  -8   16.06    3.40
   1  19   8   18.36    3.46
  -1 -19   8   11.80    4.32
  -1 -19  -8   19.18    3.56
  -1 -19   8   21.32    4.33
   1 -19   8   18.16    4.23
  -1 -19   8   14.22    4.10
  -1 -19  -8   24.86    4.28
   1 -19   8   16.00    4.11
   1 -19  -8   17.57    4.12
   1  19   9    9.24    3.28
  -1 -19   9    6.00    4.20
   1 -19   9    2.78    3.88
  -1 -19  -9    7.62    3.14
  -1 -19   9    8.04    4.28
   1 -19   9    5.83    3.94
  -1 -19  -9   11.51    3.98
  -1 -19   9    3.83    3.74
   1 -19   9    7.78    3.79
   1 -19  -9    5.40    3.88
   1  19  10   -1.70    3.27
  -1 -19  10    0.60    4.19
   1 -19  10    1.01    4.21
  -1 -19  10    4.28    4.16
  -1 -19 -10   -2.44    3.22
   1 -19  10    1.60    4.04
  -1 -19 -10   -2.87    4.06
  -1 -19  10    2.29    3.94
   1 -19  10   -0.57    3.89
   1 -19 -10   -2.88    4.02
  -1 -19  11  194.04    8.79
  -1 -19  11  165.50    8.58
   1  19  11  179.47    6.87
  -1 -19 -11  183.88    8.40
  -1 -19  11  180.07    8.32
  -1 -19 -11  179.05    6.96
   1 -19  11  160.68    8.44
   1 -19  11  173.63    8.18
   1 -19 -11  173.42    8.32
   1 -19  12   14.29    4.50
  -1 -19  12   11.62    4.45
   1  19  12   10.63    3.12
  -1 -19  12    6.86    4.52
  -1 -19 -12    5.38    3.02
  -1 -19  12   12.51    4.09
  -1 -19 -12    8.77    4.03
   1 -19  12    8.25    4.05
   1 -19 -12    4.77    4.10
   1 -19  13   91.95    5.95
   1 -19 -13   91.54    6.12
  -1 -19  13   90.11    6.57
  -1 -19  13   99.12    6.83
   1 -19  13  100.27    6.72
  -1 -19 -13   86.60    4.59
  -1 -19 -13   73.14    2.58
   1 -19 -13   73.11    2.50
  -1 -19 -13   91.00    6.09
  -1 -19  13   96.72    6.04
   1 -19  14   -0.56    3.85
   1 -19 -14    1.51    3.95
   1 -19  14   -2.84    4.52
  -1 -19  14    1.97    4.42
  -1 -19  14   -7.53    4.91
  -1 -19 -14    0.57    2.76
  -1 -19 -14    2.98    1.65
  -1 -19 -14   -0.19    3.95
  -1 -19  14    4.51    3.95
   1 -19 -14    0.82    1.57
   1 -19 -15   27.37    2.19
  -1 -19  15   20.44    4.99
   1 -19  15   27.73    5.25
  -1 -19 -15   19.49    2.14
   1 -19 -15   17.77    4.39
   1 -19  15   20.76    4.13
  -1 -19 -15   23.16    4.46
  -1 -19  15   26.96    4.50
  -1 -19  16    9.05    4.73
   1 -19  16   17.57    4.96
  -1 -19 -16    9.17    2.20
   1 -19 -16   12.72    2.22
   1 -19  16   14.25    4.28
   1 -19 -16    8.54    4.16
  -1 -19  16   13.75    4.30
  -1 -19 -16   10.29    4.37
  -1 -19 -17   75.41    5.92
   1 -19 -17   83.13    6.01
  -1 -19  17   82.43    5.97
   1 -19  17   81.24    5.97
   1 -19  17   73.51    6.56
  -1 -19  17   73.68    6.64
   1 -19  17   87.28    6.98
   1 -19  18   10.02    4.85
  -1 -19  18   10.52    5.07
   1 -19 -18   18.18    4.41
   1 -19  18   15.40    4.18
   1 -19  18   17.79    5.18
  -1 -19  18   15.81    4.27
  -1 -19 -18   10.89    4.24
   1 -19  19   19.48    4.42
   1 -19 -19   14.54    4.34
  -1 -19 -19   18.72    4.54
  -1 -19  19   19.28    4.43
   1 -19  19   23.95    5.42
   1 -19 -20    5.51    4.27
   1 -19  20    4.56    4.04
  -1 -19  20    5.55    3.97
  -1 -19 -20    6.83    4.17
  -1 -19  20   10.66    5.20
   1 -19  20    0.96    5.23
   1 -19  21  107.96    7.81
  -1 -19  21  117.33    8.05
   1 -19 -21  117.84    6.73
  -1 -19  21  114.82    6.72
  -1 -19 -21  113.51    6.79
   1 -19  21  126.37    6.88
  -1 -19  22    3.76    5.59
   1 -19  22    3.70    5.39
  -1 -19 -22    0.70    4.09
  -1 -19  22    1.91    3.87
   1 -19 -22    4.69    4.15
   1 -19  22    2.58    3.88
   1 -19  23    5.03    3.90
   1 -19 -23    2.87    3.94
  -1 -19  23    0.17    3.85
  -1 -19 -23    3.57    4.09
  -1 -19  23    5.12    5.39
   1 -19  23    2.26    5.46
  -1 -19  23    3.00    5.21
   1 -19  23    0.75    5.20
  -1 -19 -24    5.85    4.08
   1 -19  24   -0.65    3.75
   1 -19 -24    6.89    3.95
  -1 -19  24   10.37    3.98
   1 -19  24   -2.04    5.31
  -1 -19  24    7.84    5.41
   1 -19  24    6.64    5.73
  -1 -19  24   -3.65    5.68
  -1 -19 -25   81.22    5.89
  -1 -19  25   87.19    5.90
   1 -19  25   83.86    7.62
  -1 -19  25   94.91    7.66
   1 -19  25   94.14    5.87
   1 -19 -25   83.39    5.88
   1 -19  25   83.33    7.76
  -1 -19  25   85.71    7.93
   1 -19 -26    6.60    3.90
  -1 -19 -26    8.13    4.02
   1 -19  26    9.25    3.84
  -1 -19  26    4.95    3.88
   1 -19  26   10.02    5.98
  -1 -19  26    8.64    6.02
  -1 -19  26    7.74    5.60
   1 -19  26   16.30    5.74
  -1 -19  27   10.64    3.99
   1 -19  27    5.99    3.81
   1 -19  27   12.24    5.60
  -1 -19  27    1.30    5.42
   1 -19  27    6.42    5.84
  -1 -19  27   12.34    6.23
   1 -19  28    5.43    5.93
  -1 -19  28   -1.95    6.02
  -1 -19  28    2.36    5.31
   1 -19  28    6.10    3.57
   1 -19  28    8.11    5.51
  -1 -19  28    2.43    3.71
  -1 -19  29    2.11    5.61
   1 -19  29    9.42    5.84
   1 -20   0    5.77    3.99
   1 -20   0   -2.03    4.08
  -1 -20   0    1.83    4.07
  -1 -20   0   -0.17    3.81
   1 -20  -1   58.97    5.63
   1 -20   1   50.77    5.45
   1 -20   1   58.89    5.29
   1 -20  -1   59.73    5.23
  -1 -20  -1   54.63    5.54
  -1 -20   1   54.25    5.50
  -1 -20   1   59.18    5.34
  -1 -20  -1   52.17    5.13
   1 -20  -2  414.16   14.55
   1 -20  -2  444.58   14.08
   1 -20   2  436.78   14.37
  -1 -20  -2  419.44   14.56
  -1 -20   2  406.08   14.13
  -1 -20  -2  424.32   13.88
   1 -20  -3   17.93    4.10
  -1 -20  -3   11.99    4.34
   1 -20  -3   13.24    4.37
  -1 -20  -3   18.35    4.07
  -1 -20   3   15.20    4.35
   1 -20   3   12.11    4.34
   1 -20  -4   85.47    6.25
  -1 -20  -4   75.01    5.95
   1 -20   4   83.89    5.94
   1 -20  -4   72.91    5.44
  -1 -20   4   74.18    5.88
  -1 -20  -4   84.75    5.57
   1 -20  -5   14.62    4.21
  -1 -20  -5   11.33    4.19
  -1 -20   5   14.73    4.46
   1 -20  -5   12.71    3.92
   1 -20   5    8.90    4.20
  -1 -20   5    7.14    4.24
  -1 -20  -5    8.75    3.70
   1 -20   6  132.49    7.36
   1 -20  -6  128.34    6.53
   1 -20  -6  122.92    7.16
   1 -20   6  129.98    7.25
  -1 -20   6  124.13    7.15
  -1 -20  -6  132.46    7.27
  -1 -20   6  119.81    7.20
  -1 -20   6  126.96    7.15
  -1 -20  -6  139.03    6.56
   1 -20  -7   27.94    3.87
  -1 -20   7   31.51    5.05
   1 -20   7   26.69    4.66
  -1 -20  -7   21.56    3.84
   1 -20  -7   23.94    4.62
   1 -20   7   23.91    4.42
  -1 -20   7   34.28    5.12
  -1 -20  -7   23.03    4.52
  -1 -20   7   20.82    4.41
  -1 -20   8   83.22    6.35
   1 -20  -8   80.53    6.13
   1 -20   8   79.20    6.01
  -1 -20   8   73.18    5.93
  -1 -20  -8   74.99    5.99
   1 -20   8   82.81    6.19
  -1 -20  -8   80.44    5.18
  -1 -20   8   78.28    6.01
   1 -20  -9   21.86    4.56
   1 -20   9   20.18    4.42
  -1 -20   9   25.82    5.04
  -1 -20   9   19.33    4.57
  -1 -20  -9   17.33    4.47
   1 -20   9   22.27    4.61
  -1 -20   9   30.20    4.95
  -1 -20  -9   20.86    3.70
   1 -20  10   35.83    4.91
   1 -20 -10   30.47    4.91
  -1 -20  10   34.80    4.90
  -1 -20 -10   29.40    4.71
  -1 -20  10   32.77    5.21
  -1 -20 -10   29.69    3.80
   1 -20  10   35.35    5.13
  -1 -20  10   25.45    4.87
  -1 -20 -11   31.20    3.81
   1 -20  11   31.90    5.07
  -1 -20  11   39.72    5.38
   1 -20  11   36.48    4.95
   1 -20 -11   33.80    4.95
   1 -20  11   37.16    5.21
  -1 -20  11   32.11    5.45
  -1 -20  11   32.57    4.91
  -1 -20 -11   34.64    4.98
  -1 -20 -12  160.30    6.68
   1 -20  12  156.53    8.45
  -1 -20  12  161.83    8.74
  -1 -20  12  172.32    8.72
   1 -20 -12  159.04    8.10
   1 -20  12  154.95    7.92
   1 -20  12  162.85    8.53
  -1 -20 -12  159.71    8.12
  -1 -20  12  159.73    8.05
  -1 -20  13    3.78    4.79
  -1 -20  13    1.34    4.24
   1 -20  13   -2.45    4.62
   1 -20  13    2.16    4.15
   1 -20 -13   -4.59    4.41
  -1 -20 -13    4.84    2.99
  -1 -20 -13    4.40    4.12
  -1 -20  13   -3.19    4.23
  -1 -20  14   -2.72    4.66
   1 -20  14   -5.67    4.74
  -1 -20  14    4.33    4.58
   1 -20  14    5.07    4.10
   1 -20 -14    0.79    4.22
  -1 -20 -14    3.74    2.91
  -1 -20 -14    1.20    4.02
  -1 -20  14   -1.79    4.06
   1 -20  15    3.10    4.09
   1 -20 -15    0.79    4.39
  -1 -20 -15    6.74    4.37
  -1 -20  15    2.96    4.18
  -1 -20  15    1.86    4.73
   1 -20  15   -3.46    4.80
  -1 -20  15    4.40    5.03
   1 -20  16  200.64    9.88
  -1 -20 -16  191.99    8.99
  -1 -20  16  199.44    9.08
   1 -20 -16  211.20    9.19
   1 -20  16  202.02    9.01
  -1 -20  16  210.65   10.08
   1 -20 -17    0.77    4.24
   1 -20  17    4.20    4.21
  -1 -20  17   -3.72    4.49
  -1 -20 -17    5.70    4.36
  -1 -20  17   -1.67    4.95
   1 -20  17    1.67    4.97
   1 -20  18   28.81    5.64
   1 -20 -18   14.54    4.56
   1 -20  18   19.46    4.56
  -1 -20  18   24.53    4.80
  -1 -20 -18   19.93    4.69
  -1 -20  18   14.80    5.53
   1 -20  18   18.98    5.42
  -1 -20  19    4.19    5.31
   1 -20  19    5.79    4.27
   1 -20 -19   -6.43    4.47
  -1 -20 -19    3.85    4.35
  -1 -20  19    2.11    4.31
   1 -20  19    9.15    5.42
   1 -20  19    1.96    5.25
   1 -20 -20  127.43    7.23
   1 -20  20  124.19    7.19
  -1 -20  20  126.85    7.27
  -1 -20 -20  115.75    7.21
   1 -20  20  143.93    8.75
   1 -20  21   47.68    5.27
  -1 -20 -21   34.12    5.09
  -1 -20  21   52.44    5.42
   1 -20 -21   40.00    5.10
   1 -20  21   50.25    6.80
  -1 -20 -22   69.60    5.98
   1 -20  22   73.43    5.89
  -1 -20  22   79.70    6.08
   1 -20 -22   76.86    6.07
   1 -20  22   70.70    7.33
  -1 -20  22   74.62    7.53
  -1 -20  23    8.58    5.51
  -1 -20 -23    1.80    4.30
  -1 -20  23    2.34    4.08
   1 -20 -23    3.18    4.09
   1 -20  23    4.57    3.95
  -1 -20  23    4.49    5.85
   1 -20  23    1.57    5.74
   1 -20  23    1.05    5.67
  -1 -20  24   14.71    6.00
  -1 -20 -24   16.21    4.62
  -1 -20  24   25.40    4.52
   1 -20 -24   15.72    4.58
   1 -20  24   26.33    4.59
  -1 -20  24   29.35    6.48
   1 -20  24   23.65    6.18
   1 -20  24   31.16    6.31
  -1 -20  25   30.23    6.30
  -1 -20  25   32.27    6.66
  -1 -20  25   30.33    4.78
   1 -20  25   28.41    4.75
  -1 -20 -25   24.06    4.84
   1 -20 -25   35.74    4.87
   1 -20  25   38.87    6.80
   1 -20  25   27.89    6.31
  -1 -20  26   83.07    8.01
   1 -20  26   84.58    8.04
   1 -20  26   93.33    7.84
  -1 -20  26   77.48    7.73
   1 -20  26   85.30    5.94
  -1 -20  26   76.36    5.82
  -1 -20  27    1.82    3.85
   1 -20  27    4.37    3.99
  -1 -20  27    5.67    5.72
   1 -20  27    7.22    6.17
   1 -20  27   -4.30    5.78
   1 -20  28   -1.57    3.67
  -1 -20  28    1.12    3.76
   1 -21   0    1.06    4.40
   1 -21   0    0.18    4.15
  -1 -21   0    2.13    4.28
  -1 -21   0    7.30    4.21
   1 -21  -1  230.08    9.95
   1 -21   1  223.05    9.88
   1 -21   1  222.99    9.49
   1 -21  -1  212.03    9.27
  -1 -21  -1  204.03    9.59
  -1 -21   1  216.07    9.75
  -1 -21   1  231.29    9.51
  -1 -21  -1  217.40    9.24
   1 -21  -2   73.55    6.34
   1 -21  -2   86.21    6.01
   1 -21   2   70.85    6.07
  -1 -21  -2   74.79    6.15
  -1 -21   2   73.00    6.08
  -1 -21  -2   72.43    5.76
   1 -21  -3  122.65    7.54
   1 -21   3  138.26    7.60
   1 -21  -3  136.89    7.24
  -1 -21  -3  150.35    7.93
  -1 -21   3  140.89    7.58
  -1 -21  -3  150.11    7.30
   1 -21  -4   28.08    4.88
   1 -21  -4   25.24    4.31
  -1 -21  -4   24.22    4.83
   1 -21   4   43.04    5.28
  -1 -21  -4   25.52    4.46
  -1 -21   4   35.44    5.00
   1 -21  -5    3.82    4.22
   1 -21  -5    2.75    3.76
  -1 -21  -5    0.64    4.22
  -1 -21   5    3.03    4.08
   1 -21   5    1.21    4.20
  -1 -21  -5    0.49    3.72
   1 -21  -6    6.58    4.44
   1 -21   6    2.95    4.19
  -1 -21  -6    2.97    4.35
  -1 -21   6    8.09    4.38
   1 -21  -6    7.48    3.83
  -1 -21   6    8.24    4.23
  -1 -21  -6    5.65    3.79
   1 -21   6    7.83    4.51
   1 -21   7  147.56    8.10
  -1 -21  -7  162.02    7.29
   1 -21   7  154.65    8.14
   1 -21  -7  153.89    8.22
  -1 -21   7  170.39    8.51
  -1 -21   7  154.56    8.19
  -1 -21  -7  157.66    8.33
  -1 -21   7  158.86    8.30
   1 -21   8   14.28    4.49
   1 -21  -8   16.33    4.59
  -1 -21   8   22.30    4.98
  -1 -21  -8   25.89    4.87
  -1 -21   8   20.83    4.82
  -1 -21   8   19.23    4.84
   1 -21   8   16.18    4.66
  -1 -21  -8   14.43    3.87
   1 -21   9   -1.26    4.19
   1 -21  -9   -3.60    4.47
  -1 -21   9    1.91    4.34
  -1 -21  -9   -2.97    4.31
  -1 -21   9    3.47    4.60
  -1 -21   9    1.52    4.34
  -1 -21  -9    2.27    3.52
   1 -21   9   -1.08    4.44
  -1 -21 -10   -2.58    3.40
  -1 -21  10   -3.54    4.49
   1 -21  10    3.08    4.40
   1 -21 -10    2.33    4.12
   1 -21  10   -2.30    4.29
  -1 -21  10    1.11    4.65
  -1 -21  10    4.23    4.15
  -1 -21 -10    3.38    4.04
  -1 -21  11   54.98    6.16
   1 -21  11   45.81    5.18
   1 -21 -11   51.30    5.49
  -1 -21 -11   62.30    5.82
  -1 -21  11   56.11    5.65
  -1 -21 -11   49.39    4.37
   1 -21  11   47.38    5.72
  -1 -21  11   41.29    5.66
  -1 -21 -12   -1.49    3.28
   1 -21  12    1.03    4.30
   1 -21 -12    0.21    4.22
  -1 -21  12    0.21    4.30
  -1 -21 -12    3.16    4.30
  -1 -21  12    7.83    4.91
  -1 -21  12    1.60    4.78
   1 -21  12    8.45    4.79
  -1 -21 -13   29.38    3.65
   1 -21  13   46.61    5.86
  -1 -21  13   34.29    5.53
   1 -21  13   44.48    6.04
  -1 -21  13   33.07    5.82
  -1 -21  13   31.23    5.09
  -1 -21 -13   35.69    5.18
   1 -21  13   29.65    4.98
   1 -21 -13   28.61    5.06
   1 -21  14   23.80    5.43
  -1 -21  14   15.16    5.18
   1 -21 -14   16.43    4.65
   1 -21  14   17.63    4.70
  -1 -21  14   15.17    5.26
  -1 -21  14   12.73    4.71
  -1 -21 -14   12.34    4.67
   1 -21  15   78.03    6.24
  -1 -21 -15   96.80    6.84
   1 -21 -15   89.04    6.60
  -1 -21  15   82.21    6.48
  -1 -21  15   94.05    7.33
   1 -21  15  105.00    7.35
  -1 -21  15   92.64    7.49
  -1 -21  16    2.95    5.14
  -1 -21  16    2.69    5.07
   1 -21 -16    3.08    4.54
   1 -21  16    6.68    4.44
   1 -21  16    1.22    5.08
  -1 -21 -16   -3.54    4.49
  -1 -21  16   -0.41    4.52
  -1 -21  17   54.20    6.57
   1 -21 -17   46.05    5.33
   1 -21  17   40.08    5.23
   1 -21  17   47.84    6.27
  -1 -21  17   46.90    5.51
  -1 -21 -17   46.81    5.46
  -1 -21  17   44.70    6.18
  -1 -21  18    5.80    5.22
   1 -21  18    3.52    5.13
   1 -21 -18    9.04    4.42
  -1 -21  18    0.81    4.51
  -1 -21 -18    0.41    4.48
   1 -21  18    6.36    4.39
  -1 -21  19   11.77    5.45
   1 -21 -19   16.91    4.79
  -1 -21 -19   27.42    5.08
   1 -21  19   20.27    4.75
  -1 -21  19   24.94    5.08
   1 -21  19   17.64    5.73
   1 -21  19   27.61    6.19
  -1 -21 -20   35.34    5.41
  -1 -21  20   26.73    5.15
   1 -21  20   26.50    4.99
   1 -21 -20   27.35    5.21
   1 -21  20   28.73    6.52
   1 -21  20   31.99    6.20
   1 -21 -21  173.46    8.56
  -1 -21 -21  149.98    8.29
  -1 -21  21  174.47    8.66
   1 -21  21  162.65    8.53
   1 -21  21  174.15   10.23
   1 -21 -22   75.54    6.22
  -1 -21 -22   65.37    6.14
   1 -21  22   65.88    6.08
  -1 -21  22   72.19    6.11
   1 -21  22   68.06    7.76
  -1 -21  23   11.15    4.70
  -1 -21 -23   18.32    4.79
   1 -21 -23   10.31    4.51
   1 -21  23   11.57    4.50
   1 -21  23   13.17    6.16
  -1 -21  23    0.28    6.12
  -1 -21  24    2.57    5.93
   1 -21  24    6.70    4.35
  -1 -21 -24    2.40    4.41
  -1 -21  24   10.91    4.50
   1 -21 -24    7.80    4.32
   1 -21  24   14.17    6.27
   1 -21  24   14.68    6.06
  -1 -21  24    9.55    5.98
   1 -21  25   25.10    4.83
  -1 -21 -25   29.70    4.96
  -1 -21  25   24.87    4.90
   1 -21 -25   28.84    5.07
   1 -21  25   34.39    6.76
   1 -21  25   37.26    6.64
  -1 -21  25   32.99    6.53
   1 -21  26   16.14    4.56
  -1 -21  26   10.48    4.39
  -1 -21  27   13.41    4.52
   1 -21  27   15.12    4.26
   1 -22   0    2.66    4.26
   1 -22   0    0.77    4.19
  -1 -22   0    3.58    4.18
  -1 -22   0    1.72    4.15
   1 -22  -1    9.33    4.66
   1 -22   1    8.43    4.73
   1 -22  -1    0.38    4.47
   1 -22   1    5.91    4.41
  -1 -22  -1    6.93    4.32
  -1 -22   1   15.44    4.60
  -1 -22  -1   10.06    4.61
  -1 -22   1    8.94    4.33
   1 -22  -2  140.11    7.97
   1 -22   2  139.93    7.83
   1 -22  -2  152.94    7.69
  -1 -22  -2  152.89    8.26
  -1 -22  -2  148.96    7.74
  -1 -22   2  143.98    7.85
   1 -22  -3   47.99    5.53
   1 -22   3   34.16    5.19
   1 -22  -3   38.52    4.91
  -1 -22  -3   33.71    5.11
  -1 -22   3   40.29    5.32
  -1 -22  -3   42.22    5.10
   1 -22  -4   12.45    4.71
   1 -22  -4   17.37    4.38
   1 -22   4    7.67    4.57
  -1 -22  -4   21.21    4.95
  -1 -22   4   13.63    4.54
  -1 -22  -4   20.75    4.34
   1 -22  -5    0.22    4.44
   1 -22  -5    0.50    3.84
   1 -22   5   -1.26    4.61
  -1 -22  -5    1.12    4.34
  -1 -22   5    8.42    4.46
  -1 -22  -5    0.34    3.92
   1 -22  -6   65.47    6.13
   1 -22   6   69.49    6.10
   1 -22   6   67.51    6.25
  -1 -22  -6   68.60    5.42
  -1 -22  -6   71.81    6.29
  -1 -22   6   69.81    6.19
  -1 -22   6   65.85    6.09
   1 -22  -7   80.05    6.57
   1 -22   7   91.13    6.78
  -1 -22   7   88.99    6.76
  -1 -22  -7  102.74    7.00
  -1 -22  -7   93.86    5.96
   1 -22   7   98.81    7.00
  -1 -22   7   94.20    6.95
  -1 -22  -8   69.46    5.29
   1 -22   8   68.35    6.31
   1 -22   8   82.66    6.52
   1 -22  -8   69.40    6.15
  -1 -22  -8   67.32    6.12
  -1 -22   8   64.37    6.16
  -1 -22   8   80.02    6.63
  -1 -22   8   79.42    6.51
   1 -22   9    8.80    4.92
  -1 -22  -9   18.89    4.05
   1 -22   9   19.07    4.83
   1 -22  -9   15.49    4.88
  -1 -22   9   16.02    4.84
  -1 -22  -9   16.21    4.89
  -1 -22   9   20.69    5.20
  -1 -22   9   16.07    4.99
   1 -22  10   24.56    5.42
  -1 -22 -10   30.53    4.35
   1 -22 -10   32.24    5.16
   1 -22  10   28.41    5.19
  -1 -22 -10   30.15    5.27
  -1 -22  10   32.21    5.29
  -1 -22  10   38.91    5.70
  -1 -22  10   27.80    5.52
  -1 -22  11   52.55    6.21
  -1 -22  11   53.58    6.01
   1 -22  11   55.39    5.89
  -1 -22 -11   59.72    6.06
   1 -22 -11   66.17    6.16
  -1 -22  11   55.12    6.43
   1 -22  11   59.44    6.35
  -1 -22 -11   49.19    4.67
   1 -22 -12   99.05    7.02
   1 -22  12  107.89    7.02
  -1 -22 -12   99.07    7.07
  -1 -22  12  115.09    7.44
   1 -22  12   91.83    7.21
  -1 -22 -12   93.18    5.52
  -1 -22  12   95.46    7.28
  -1 -22  12   97.70    7.58
   1 -22  13   37.24    5.84
  -1 -22  13   43.87    6.08
  -1 -22  13   39.36    5.68
  -1 -22 -13   36.01    5.40
  -1 -22  13   40.28    6.12
   1 -22  13   38.71    5.50
   1 -22 -13   35.46    5.41
   1 -22  14   16.91    5.47
  -1 -22  14    5.91    5.12
  -1 -22  14    1.98    4.74
  -1 -22 -14    4.40    4.69
  -1 -22  14   15.94    5.74
   1 -22  14    7.75    4.58
   1 -22 -14    2.61    4.66
   1 -22  15    9.69    5.34
  -1 -22  15   17.01    5.56
  -1 -22  15   14.50    4.94
  -1 -22 -15    8.35    4.68
   1 -22 -15    4.11    4.71
   1 -22  15   15.40    5.02
  -1 -22  15   15.91    5.64
   1 -22 -16   78.37    6.36
   1 -22  16   64.59    6.00
  -1 -22  16   70.84    6.42
  -1 -22 -16   63.95    6.28
  -1 -22  16   61.81    7.03
   1 -22  16   74.04    7.10
  -1 -22  16   74.75    6.97
  -1 -22  17    3.65    4.65
  -1 -22 -17    4.95    4.64
   1 -22 -17    3.82    4.62
   1 -22  17    5.25    4.66
  -1 -22  17   -6.26    5.95
   1 -22  17    2.57    5.42
  -1 -22  17    8.76    5.23
   1 -22  18   42.93    5.71
  -1 -22 -18   46.65    5.81
   1 -22 -18   54.71    5.92
  -1 -22  18   51.70    5.83
  -1 -22  18   44.94    6.89
   1 -22  18   52.36    6.73
  -1 -22  18   44.72    6.59
  -1 -22  19    2.10    4.62
  -1 -22 -19    4.84    4.80
   1 -22  19    8.66    4.73
   1 -22 -19    5.62    4.55
   1 -22  19    3.47    5.57
  -1 -22  19    0.27    5.66
   1 -22  20   10.44    4.90
  -1 -22  20   21.36    5.07
   1 -22 -20   14.23    4.92
  -1 -22 -20    7.68    5.06
   1 -22  20   12.49    5.95
  -1 -22  20   12.64    5.97
   1 -22  21   76.90    7.79
   1 -22 -21   80.65    6.62
  -1 -22 -21   63.64    6.29
  -1 -22  21   68.32    6.46
   1 -22  21   71.89    6.44
   1 -22  22    6.99    6.19
   1 -22  22   19.37    4.95
   1 -22 -22   22.41    5.12
  -1 -22  22   18.34    4.84
  -1 -22 -22   12.70    4.96
   1 -22 -23    2.50    4.55
   1 -22  23    9.45    4.58
  -1 -22  23   14.22    4.83
  -1 -22 -23   -0.20    4.88
  -1 -22  24   -3.68    4.54
  -1 -22 -24   -0.39    4.62
   1 -22  24    5.50    4.53
   1 -22 -24    3.98    4.60
   1 -22  25   34.57    5.07
  -1 -22  25   31.68    5.17
   1 -22  26   46.71    5.34
  -1 -22  26   39.84    5.38
   1 -22  27    7.10    4.44
  -1 -22  27   13.42    4.46
   1 -23   0    2.77    4.70
   1 -23   0    2.41    4.37
  -1 -23   0    2.34    4.85
  -1 -23   0    0.20    4.27
   1 -23   1   21.48    5.06
   1 -23  -1   26.12    5.36
   1 -23  -1   20.16    4.86
   1 -23   1   24.17    5.03
  -1 -23   1   21.27    5.28
  -1 -23  -1   20.78    5.20
  -1 -23   1   23.99    5.00
  -1 -23  -1   30.46    5.03
   1 -23  -2  135.25    8.20
   1 -23   2  153.86    8.30
  -1 -23  -2  132.99    7.53
   1 -23  -2  145.82    7.81
  -1 -23  -2  145.44    8.40
  -1 -23   2  138.23    7.93
   1 -23  -3   72.39    6.31
   1 -23   3   69.95    6.32
   1 -23  -3   56.54    5.63
  -1 -23  -3   77.02    6.49
  -1 -23  -3   54.23    5.57
  -1 -23   3   65.10    6.22
   1 -23  -4    1.62    4.41
   1 -23  -4    9.86    4.26
   1 -23   4    2.60    4.50
  -1 -23  -4    4.90    4.67
  -1 -23   4    6.25    4.63
  -1 -23  -4   -0.73    4.20
   1 -23  -5    3.47    4.75
   1 -23   5    5.08    4.69
  -1 -23  -5    1.86    4.66
  -1 -23   5    4.84    4.53
  -1 -23  -5    4.25    4.11
   1 -23  -6    8.32    4.78
   1 -23   6   13.81    4.91
   1 -23   6   12.31    4.83
  -1 -23   6    9.36    4.74
  -1 -23  -6   18.64    5.09
  -1 -23   6   16.75    5.04
  -1 -23  -6   10.83    4.35
   1 -23   7  136.44    8.23
  -1 -23  -7  142.95    7.20
  -1 -23   7  139.58    8.30
   1 -23  -7  149.48    8.44
  -1 -23  -7  132.47    8.08
   1 -23   7  132.53    8.09
  -1 -23   7  124.39    8.05
   1 -23   8    7.32    4.80
   1 -23  -8   15.88    5.08
  -1 -23  -8   13.73    4.18
   1 -23   8   11.34    5.13
  -1 -23  -8   21.14    5.07
  -1 -23   8   12.83    5.17
  -1 -23   8   14.84    5.14
   1 -23   9    9.35    4.86
   1 -23  -9    5.06    4.80
  -1 -23   9   14.63    5.12
   1 -23   9    8.24    5.03
  -1 -23  -9   11.28    4.03
  -1 -23   9    8.62    4.98
  -1 -23  -9    8.36    4.93
   1 -23 -10   -0.69    4.86
   1 -23  10    1.59    4.49
  -1 -23  10    5.81    4.80
  -1 -23 -10    3.24    4.86
  -1 -23  10   -2.64    5.09
   1 -23  10    3.83    4.85
  -1 -23 -10    7.22    3.94
  -1 -23  10    4.01    4.86
   1 -23 -11   26.38    5.11
   1 -23  11   17.28    5.09
  -1 -23 -11   17.65    5.16
  -1 -23  11   17.01    5.17
  -1 -23 -11   20.07    4.11
   1 -23  11   13.12    5.32
  -1 -23  11   20.49    5.57
  -1 -23  11   19.73    5.45
  -1 -23 -12   82.98    6.77
   1 -23 -12   78.28    6.74
  -1 -23  12   67.47    6.66
   1 -23  12   71.66    6.47
  -1 -23  12   79.59    7.11
   1 -23  12   72.49    6.93
  -1 -23  12   67.75    6.93
   1 -23  13   11.30    5.02
   1 -23 -13    5.47    4.89
  -1 -23  13   15.97    5.06
  -1 -23 -13   18.01    5.27
  -1 -23  13    8.05    5.27
   1 -23  13    3.50    5.17
  -1 -23  13    7.30    5.58
   1 -23  14   18.39    5.07
   1 -23 -14   20.16    5.17
  -1 -23 -14   14.00    5.04
  -1 -23  14   20.70    5.12
   1 -23  14   14.80    5.59
  -1 -23  14   16.54    5.86
  -1 -23  14   20.96    5.80
   1 -23  15   -4.01    4.60
  -1 -23 -15   -3.42    4.91
  -1 -23  15    4.11    4.87
   1 -23 -15    6.07    4.76
   1 -23  15    6.21    5.56
  -1 -23  15    1.85    5.47
  -1 -23  15    1.56    5.56
  -1 -23  16    4.07    4.92
  -1 -23 -16    9.04    4.99
   1 -23  16   -1.11    4.74
   1 -23 -16    6.69    5.01
   1 -23  16   12.15    5.73
  -1 -23  16    6.95    5.78
  -1 -23  16   10.82    5.65
   1 -23  17   42.86    5.90
  -1 -23  17   40.80    5.87
   1 -23 -17   39.00    5.68
  -1 -23 -17   31.83    5.56
   1 -23  17   48.43    6.59
  -1 -23  17   37.09    6.98
  -1 -23  17   46.05    6.72
  -1 -23 -18   33.05    5.45
   1 -23 -18   36.01    5.60
   1 -23  18   27.88    5.37
  -1 -23  18   31.27    5.49
   1 -23  18   33.84    6.39
  -1 -23  18   29.95    6.80
  -1 -23  18   29.06    6.25
  -1 -23 -19    0.88    4.82
   1 -23  19   -2.59    4.89
   1 -23 -19    5.43    4.98
  -1 -23  19    7.01    5.16
  -1 -23  19    6.61    5.90
   1 -23  19   -1.65    5.85
  -1 -23  19   -9.01    6.33
  -1 -23  20   82.34    8.00
   1 -23  20   93.37    8.08
   1 -23 -20   64.47    6.72
   1 -23  20  102.54    7.06
  -1 -23  20   77.22    6.68
  -1 -23 -20   70.13    6.74
  -1 -23  20   79.76    8.37
   1 -23  21   54.31    6.22
  -1 -23  21   53.07    6.25
  -1 -23 -21   47.57    6.01
   1 -23 -21   61.89    6.19
   1 -23 -22    6.78    4.87
  -1 -23  22   11.53    4.95
  -1 -23 -22   12.81    4.96
   1 -23  22    6.97    4.73
  -1 -23  23   -1.44    4.69
   1 -23  23    3.63    4.66
  -1 -23 -23   -1.24    4.58
   1 -23 -23    2.22    4.60
   1 -23  24   -3.16    4.90
  -1 -23 -24   -1.42    4.86
   1 -23 -24   -0.99    4.73
  -1 -23  24   -4.25    4.90
   1 -23  25   40.06    5.51
  -1 -23  25   44.44    5.74
  -1 -23  26   39.74    5.44
   1 -23  26   22.93    4.77
   1 -24   0   -1.86    4.56
  -1 -24   0    3.67    4.73
   1 -24   0   -0.48    4.85
  -1 -24   0    1.66    4.56
   1 -24  -1   23.62    5.14
   1 -24   1   18.40    5.11
  -1 -24   1   21.52    5.33
  -1 -24  -1   20.51    5.17
  -1 -24   1   23.49    5.23
  -1 -24  -1   19.30    4.91
   1 -24   1   21.39    5.47
   1 -24  -1   27.89    5.51
   1 -24  -2  141.96    7.80
  -1 -24   2  130.54    7.98
  -1 -24  -2  125.60    7.66
   1 -24   2  143.91    8.00
  -1 -24  -2  131.50    8.18
   1 -24  -2  146.22    8.44
  -1 -24  -3   77.19    6.32
   1 -24   3   63.43    6.51
   1 -24  -3   79.89    6.22
  -1 -24  -3   71.69    6.80
   1 -24  -3   62.06    6.46
  -1 -24   3   65.93    6.53
   1 -24   4   -1.36    5.08
  -1 -24  -4    1.70    4.84
   1 -24  -4   -3.37    4.82
  -1 -24  -4    2.65    4.43
  -1 -24   4    1.57    4.85
   1 -24   5   64.60    6.44
  -1 -24  -5   53.93    5.68
  -1 -24  -5   53.25    6.19
  -1 -24   5   63.08    6.54
   1 -24   5   54.76    6.20
   1 -24  -5   51.54    6.33
  -1 -24   5   54.50    6.11
   1 -24   6   61.04    6.57
  -1 -24  -6   58.79    5.71
  -1 -24   6   54.99    6.36
  -1 -24   6   49.02    6.35
  -1 -24  -6   61.47    6.44
   1 -24  -6   57.26    6.35
   1 -24   6   58.74    6.23
   1 -24   7  126.68    8.21
  -1 -24  -7  130.48    7.23
  -1 -24   7  126.96    8.32
   1 -24  -7  126.07    8.15
   1 -24   7  125.79    8.20
  -1 -24  -7  123.04    8.03
  -1 -24   7  112.35    7.93
  -1 -24  -8   10.34    4.36
   1 -24   8   12.31    5.07
  -1 -24   8    9.80    5.08
  -1 -24  -8   10.96    5.02
   1 -24   8   10.98    5.09
   1 -24  -8    5.52    4.92
  -1 -24   8    8.18    5.16
   1 -24   9    2.21    5.18
  -1 -24  -9    2.60    4.14
  -1 -24  -9    3.40    4.76
  -1 -24   9    0.73    4.91
   1 -24   9   -0.48    4.75
   1 -24  -9   -1.68    4.87
  -1 -24   9    7.09    5.11
   1 -24  10    6.72    5.30
  -1 -24 -10    8.06    4.02
  -1 -24  10    7.56    5.20
  -1 -24 -10   11.41    5.18
   1 -24  10   12.36    5.12
   1 -24 -10    4.55    4.94
  -1 -24  10   15.72    5.39
   1 -24  11   19.47    5.71
  -1 -24 -11   20.89    5.44
  -1 -24  11   22.69    5.32
   1 -24  11   15.42    5.10
   1 -24 -11   20.55    5.45
  -1 -24  11   10.39    5.29
  -1 -24  12   26.76    5.90
   1 -24  12   29.52    6.00
  -1 -24  12   29.29    5.66
  -1 -24 -12   27.73    5.60
   1 -24 -12   18.33    5.37
   1 -24  12   22.68    5.52
  -1 -24  12   21.20    6.15
  -1 -24  13   61.88    6.53
   1 -24  13   45.32    6.13
   1 -24 -13   58.15    6.33
  -1 -24 -13   57.53    6.46
  -1 -24  13   59.32    7.03
   1 -24  13   63.72    6.91
  -1 -24  13   66.38    7.03
  -1 -24  14    0.79    5.65
   1 -24  14    2.10    4.97
  -1 -24  14    5.50    5.18
  -1 -24 -14   -1.19    4.89
   1 -24 -14   -7.52    5.25
  -1 -24  14    1.05    5.61
   1 -24  14    0.53    5.28
  -1 -24  15   57.58    7.18
   1 -24 -15   51.21    6.20
  -1 -24 -15   51.66    6.36
   1 -24  15   58.06    6.32
  -1 -24  15   48.74    6.37
  -1 -24  15   58.99    7.29
   1 -24  15   53.11    6.91
  -1 -24 -16  131.92    8.33
  -1 -24  16  118.61    8.07
   1 -24  16  108.53    7.79
   1 -24 -16  128.07    8.12
  -1 -24  16  127.32    9.24
  -1 -24  16  123.80    8.89
   1 -24  16  114.42    8.88
  -1 -24  17    5.81    5.93
   1 -24  17   -1.93    5.91
  -1 -24  17    7.23    5.28
  -1 -24 -17    4.19    5.28
   1 -24  17    5.27    4.96
   1 -24 -17    7.61    5.23
  -1 -24  17   14.55    6.34
   1 -24 -18   13.94    5.43
   1 -24  18   15.21    5.31
  -1 -24  18    5.06    5.22
  -1 -24 -18    6.67    5.22
  -1 -24  18   18.05    6.51
  -1 -24  19   24.16    5.62
   1 -24  19   35.98    6.01
   1 -24 -19   24.79    5.64
  -1 -24 -19   32.59    5.81
   1 -24 -20    6.25    5.06
  -1 -24 -20    4.95    5.16
  -1 -24  20    9.46    5.11
   1 -24  20   19.36    5.30
  -1 -24  21   17.55    5.40
   1 -24 -21   13.91    5.15
   1 -24  21   21.26    5.28
  -1 -24 -21   18.44    5.46
  -1 -24  22    4.15    5.12
   1 -24 -22   15.99    5.05
  -1 -24 -22    5.23    5.10
   1 -24  22    3.20    4.90
   1 -24 -23    3.56    4.78
  -1 -24 -23    7.31    4.90
   1 -24  23    6.71    5.00
  -1 -24  23    1.72    4.76
  -1 -24  24    4.63    4.85
   1 -24  24    4.12    4.84
   1 -24  25    1.21    4.83
  -1 -24  25   10.59    4.99
   1 -25   0   -1.91    4.80
  -1 -25   0    0.77    4.85
   1 -25   0    3.99    5.05
  -1 -25   0   -1.72    4.91
   1 -25  -1    0.83    4.86
   1 -25   1    4.35    4.88
  -1 -25   1    3.85    5.05
  -1 -25  -1   11.27    5.27
   1 -25   1    3.49    4.99
   1 -25  -1    4.99    5.15
  -1 -25   1    4.40    4.93
  -1 -25  -1    3.16    4.75
   1 -25   2   39.38    5.84
  -1 -25  -2   41.45    6.11
   1 -25  -2   51.88    6.15
  -1 -25  -2   48.08    5.84
  -1 -25   2   39.35    5.74
   1 -25   3    1.59    4.96
  -1 -25  -3   -2.21    4.87
  -1 -25  -3    3.32    5.18
   1 -25  -3    2.49    5.07
  -1 -25   3   -1.37    5.18
   1 -25   4    8.09    4.96
  -1 -25  -4    7.28    4.68
  -1 -25  -4    4.84    5.31
   1 -25  -4   17.48    5.22
  -1 -25   4    5.36    5.15
   1 -25   5   39.12    6.10
  -1 -25  -5   35.32    5.34
  -1 -25  -5   30.28    5.89
  -1 -25   5   43.00    6.46
   1 -25   5   25.67    5.69
   1 -25  -5   34.92    5.87
  -1 -25   5   38.94    6.01
  -1 -25  -6   27.61    5.30
   1 -25   6   38.12    6.18
  -1 -25  -6   24.96    5.99
  -1 -25   6   35.88    6.15
   1 -25   6   42.06    6.02
   1 -25  -6   32.41    5.81
  -1 -25   6   41.00    6.24
   1 -25   7   56.31    6.62
  -1 -25  -7   49.91    5.74
  -1 -25  -7   54.92    6.53
  -1 -25   7   54.50    6.52
   1 -25   7   46.79    6.36
   1 -25  -7   42.41    6.16
  -1 -25   7   40.48    6.37
   1 -25   8   56.76    6.51
  -1 -25  -8   48.97    5.45
  -1 -25   8   46.67    6.45
  -1 -25  -8   36.17    6.14
   1 -25   8   58.74    6.43
   1 -25  -8   34.95    6.05
  -1 -25   8   44.69    6.48
   1 -25   9   12.12    5.40
  -1 -25   9    7.90    5.25
  -1 -25  -9    4.05    5.28
   1 -25   9   11.67    5.40
   1 -25  -9   11.46    5.47
  -1 -25   9   10.15    5.49
   1 -25 -10   61.62    6.72
  -1 -25  10   55.39    6.49
  -1 -25 -10   60.07    6.60
   1 -25  10   45.29    6.38
  -1 -25  10   61.39    6.82
   1 -25  10   60.30    6.93
  -1 -25 -11   25.38    5.78
  -1 -25  11   32.36    6.00
   1 -25  11   29.29    5.67
   1 -25 -11   25.23    5.65
  -1 -25  11   29.14    6.16
   1 -25  11   25.98    5.98
   1 -25 -12   18.22    5.55
  -1 -25 -12   22.23    5.72
  -1 -25  12   20.60    5.63
   1 -25  12   14.71    5.47
  -1 -25  12   22.64    6.13
   1 -25  12   22.95    6.03
  -1 -25 -13   24.15    5.90
   1 -25 -13   24.77    5.94
   1 -25  13   31.00    5.90
  -1 -25  13   21.53    5.81
  -1 -25  13   22.42    6.00
   1 -25  13   23.28    6.09
  -1 -25 -14  -11.12    5.61
   1 -25  14    2.43    5.28
   1 -25 -14   -3.17    5.24
  -1 -25  14    1.99    5.30
  -1 -25  14    1.10    5.54
   1 -25  14    3.26    5.44
  -1 -25  15    4.44    5.39
  -1 -25 -15    1.47    5.43
   1 -25  15    1.45    5.06
   1 -25 -15   -2.92    5.22
  -1 -25  15    2.46    6.06
   1 -25 -16   63.24    6.81
   1 -25  16   57.87    6.68
  -1 -25  16   56.47    6.76
  -1 -25 -16   42.39    6.41
   1 -25  17   25.73    6.02
   1 -25 -17   39.49    6.22
  -1 -25 -17   44.14    6.37
  -1 -25  17   32.88    6.11
   1 -25  18   28.05    6.06
  -1 -25  18   28.01    6.03
  -1 -25 -18   23.66    5.82
   1 -25 -18   21.24    5.86
  -1 -25  19   11.15    5.40
   1 -25  19   12.40    5.40
   1 -25 -19    4.46    5.34
  -1 -25 -19    5.92    5.31
   1 -25 -20   17.02    5.70
  -1 -25 -20   27.79    5.70
   1 -26   0    2.59    5.09
  -1 -26   0    2.41    5.43
  -1 -26   0   -0.22    5.04
   1 -26   1   46.97    6.47
   1 -26  -1   48.78    6.39
  -1 -26   1   68.36    7.06
  -1 -26  -1   47.91    6.63
  -1 -26   1   58.24    6.37
   1 -26   1   36.08    5.79
  -1 -26  -1   46.84    6.08
  -1 -26  -2   -1.87    5.42
   1 -26  -2    3.11    5.19
  -1 -26   2    2.09    5.18
  -1 -26  -2    5.55    5.04
   1 -26   2    1.14    5.04
  -1 -26  -3   53.69    6.77
   1 -26  -3   60.12    6.59
  -1 -26   3   48.68    6.42
   1 -26   3   53.07    6.39
  -1 -26  -3   54.59    6.08
  -1 -26  -4   23.46    6.00
   1 -26  -4   12.20    5.62
  -1 -26   4   24.10    5.93
  -1 -26  -4   19.30    5.48
   1 -26   4   24.82    5.85
   1 -26  -5   93.84    7.74
   1 -26   5   82.72    7.50
  -1 -26  -5  108.39    8.20
  -1 -26   5  103.26    8.09
  -1 -26  -5   92.99    7.04
  -1 -26   5   98.80    7.85
   1 -26   5  103.22    7.79
   1 -26  -6    5.96    5.58
   1 -26   6   18.40    5.86
  -1 -26   6   13.06    5.89
  -1 -26  -6   14.82    5.77
  -1 -26   6   13.74    6.03
  -1 -26  -6   10.40    5.01
   1 -26   6   15.49    5.83
  -1 -26  -7  110.50    8.42
   1 -26   7  115.31    8.34
   1 -26  -7  111.74    8.18
  -1 -26   7  125.75    8.70
  -1 -26   7  145.73    8.98
  -1 -26  -7  108.86    7.30
   1 -26   7  133.02    8.65
   1 -26   8   -6.96    5.85
  -1 -26  -8   -0.53    5.53
   1 -26  -8    6.96    5.46
  -1 -26   8    2.65    5.44
  -1 -26   8    4.66    5.74
   1 -26   8    2.04    5.47
  -1 -26   9    4.22    5.40
  -1 -26  -9    5.76    5.47
   1 -26  -9   11.32    5.35
   1 -26   9   -1.80    5.10
  -1 -26   9    8.15    5.69
   1 -26   9    6.21    5.48
   1 -26 -10    6.67    5.28
  -1 -26 -10   -3.14    5.37
  -1 -26  10   -5.00    5.62
   1 -26  10    1.28    5.31
  -1 -26  10   -8.01    5.91
   1 -26  10    7.09    5.60
  -1 -26 -11   34.06    6.37
  -1 -26  11   36.15    6.17
   1 -26 -11   34.29    6.06
   1 -26  11   31.15    6.13
  -1 -26  11   31.23    6.43
   1 -26  11   25.86    6.23
  -1 -26  12   -2.08    5.67
  -1 -26 -12    2.07    5.50
   1 -26  12   -2.04    5.34
   1 -26 -12   -0.25    5.28
  -1 -27   0    2.55    5.20
  -1 -27  -1   -4.78    5.32
  -1 -27   1    2.83    5.15
  -1 -27  -2   19.64    5.42
  -1 -27   2   16.32    5.73
  -1 -27   3    5.88    5.41
  -1 -27  -3   -2.16    5.01
  -1 -27   4    6.72    5.57
  -1 -27  -4    1.89    5.09
  -1 -27  -5    3.86    4.94
   1 -27   5    1.48    5.44
  -1 -27   5   -2.03    5.39
   1 -27   6   60.85    7.08
  -1 -27   6   64.44    7.13
   1 -27   7    9.46    5.74
  -1 -27   7   -3.15    5.93
  -1 -28   0    1.67    5.53
  -1 -28   1   40.49    6.72
  -1 -28  -1   35.73    6.26
  -1 -28   2   -1.25    5.63
  -1 -28  -2    3.62    5.59
  -1 -28  -3   20.45    5.69
  -2   0   0  146.55    4.06
   2   0   0  146.53    3.94
   2   0   1    0.68    0.88
  -2   0   1   -0.22    1.00
   2   0  -1    1.03    0.99
   2   0  -1    1.24    0.70
   2   0  -2    4.86    1.10
  -2   0   2    4.51    1.09
   2   0   2    5.18    1.05
   2   0  -3    2.21    1.17
  -2   0   3    0.96    1.17
   2   0  -4 1298.29   31.29
  -2   0   4 1261.26   31.33
   2   0  -5    0.80    1.39
  -2   0   5   -0.32    1.32
   2   0   5   -0.02    0.94
   2   0   6 5049.56  123.44
   2   0  -6 5150.15  123.75
  -2   0  -6 5244.87  123.43
  -2   0   6 5053.94  123.79
   2   0  -7    0.08    1.56
   2   0   7   -0.49    1.07
  -2   0   7   -0.60    1.37
   2   0  -8   44.27    2.38
   2   0   8   42.06    1.89
  -2   0   8   38.26    2.22
   2   0   9    2.71    1.26
  -2   0   9    2.82    1.57
   2   0  -9    2.62    1.66
  -2   0  -9    2.97    1.51
   2   0 -10  761.76   19.59
   2   0  10  770.12   19.17
  -2   0  10  763.57   19.59
  -2   0 -10  774.30   19.35
  -2   0  11   -0.12    1.73
   2   0  11   -0.34    1.38
  -2   0 -11   -0.77    1.54
   2   0 -11    0.61    1.87
   2   0  12 1358.36   33.67
  -2   0 -12 1372.70   33.77
   2   0 -12 1396.21   34.11
  -2   0  12 1343.27   34.12
   2   0  13   -0.99    1.46
  -2   0  13    0.75    1.82
  -2   0 -13   -0.28    1.56
   2   0 -13   -1.16    2.02
  -2   0  14    1.05    0.86
   2   0 -14    0.27    2.07
  -2   0  14    1.46    1.85
   2   0  14    0.54    1.37
  -2   0 -14    0.44    1.56
   2   0  15   -0.26    2.05
  -2   0 -15    0.55    0.79
  -2   0  15    0.90    0.82
   2   0 -15    0.22    2.09
  -2   0 -15   -0.97    1.61
   2   0  15    0.58    1.46
   2   0  16  182.67    5.34
   2   0  16  182.19    6.05
  -2   0  16  187.74    5.33
   2   0 -16  182.22    5.94
  -2   0 -16  147.94    4.31
  -2   0  16  157.47    4.32
  -2   0 -16  178.39    5.32
   2   0  17    2.94    2.11
  -2   0 -17    1.95    1.79
  -2   0  17   -1.04    1.60
   2   0 -17    4.08    2.38
  -2   0 -17    1.51    0.64
   2   0  17    2.12    1.70
  -2   0  18  393.35   10.82
  -2   0 -18  400.85   10.87
   2   0  18  385.28   10.97
   2   0  18  397.98   11.74
  -2   0  18  409.44   10.92
   2   0 -18  407.41   11.58
  -2   0 -19   -0.71    1.79
  -2   0  19   -0.83    1.67
   2   0  19    1.44    1.88
  -2   0  19   -0.71    1.65
   2   0  19   -0.73    2.20
   2   0 -19   -2.25    2.55
   2   0 -20    4.25    2.67
  -2   0 -20    4.51    1.87
   2   0  20    5.91    2.00
   2   0  20    7.50    2.47
  -2   0  20    4.70    1.85
  -2   0  20    1.17    1.65
   2   0 -21   -0.10    2.70
  -2   0 -21    0.96    1.96
  -2   0  21    0.38    1.72
  -2   0  21   -2.87    1.94
   2   0  21    2.27    2.36
   2   0  21    2.24    2.01
   2   0  22   89.62    4.81
  -2   0  22  101.68    4.25
   2   0  22   95.27    4.28
  -2   0 -22  102.24    4.87
   2   0 -22  114.62    5.13
  -2   0  22   94.32    3.94
   2   0  23    2.10    2.75
  -2   0  23   -1.17    2.07
  -2   0 -23    0.72    2.97
   2   0  23   -1.37    2.40
   2   0 -23   -0.32    3.10
  -2   0  23   -0.87    1.93
  -2   0  24   24.57    2.40
  -2   0  24   26.15    2.67
   2   0  24   27.15    3.37
   2   0  24   27.75    2.90
  -2   0  25    0.56    2.01
  -2   0  25   -2.21    2.55
   2   0  25    4.94    2.95
   2   0  25    0.93    2.49
  -2   0  26  225.57    7.17
   2   0  26  234.42    8.64
  -2   0  26  226.30    7.69
   2   0  26  230.03    7.79
  -2   0  27   -1.68    2.19
   2   0  27    2.86    3.20
  -2   0  27   -0.90    2.49
   2   0  27    0.91    2.74
   2   0  28   43.16    4.35
  -2   0  28   46.43    3.69
   2   0  28   54.99    3.83
  -2   0  28   46.06    3.13
   2   0  29    1.21    3.28
   2   0  29   -4.66    3.01
  -2   0  29    1.43    2.71
  -2   0  29    2.02    2.31
   2   0  30    6.48    3.01
  -2   0  30    0.68    2.73
   2   0  30    1.73    3.43
   2   0  31   -0.81    3.06
  -2   0  31   -0.35    2.89
   2   0  31   -0.65    3.71
   2   0  32   84.97    5.76
   2   0  32   76.85    4.90
  -2   0  32   76.03    4.74
   2   0  33   -2.32    3.43
   2   0  33    4.12    3.87
  -2   0  33    7.59    3.12
   2   0  34   -2.00    3.40
  -2   0  34    3.57    3.08
   2   0  34   -1.58    3.74
   2   0  35   -3.43    3.46
   2   0  35    3.24    3.88
  -2   0  35   -4.31    3.28
   2   0  36    2.45    3.54
   2   0  36    9.04    4.30
  -2   0  36    2.94    3.29
   2   0  37    0.94    4.11
  -2   0  37    0.95    3.56
   2   0  38   17.13    4.75
   2   0  39    3.72    4.37
   2   0  40   -2.00    4.44
   2   0  41    1.01    4.45
  -2  -1   0 1787.36   43.49
  -2   1   0 1801.90   43.49
   2  -1  -1 2669.31   64.76
   2   1  -1 2658.88   64.78
  -2  -1   1 2644.12   64.78
  -2   1   1 2716.26   64.78
   2  -1   1 2733.21   64.85
   2  -1   2   56.84    2.09
  -2   1  -2   52.17    2.00
   2  -1  -2   53.69    2.00
  -2   1   2   51.85    2.00
  -2  -1   2   50.09    1.99
   2   1  -2   54.82    1.98
  -2   1  -3   14.89    1.31
   2  -1   3   14.18    1.37
   2   1  -3   16.29    1.40
  -2  -1   3   15.56    1.35
  -2   1   3   13.29    1.32
   2  -1  -3   16.89    1.34
  -2   1  -4   33.58    1.81
   2  -1   4   30.45    1.81
   2  -1  -4   32.82    1.81
   2   1  -4   35.70    1.82
  -2   1   4   33.57    1.73
  -2  -1   4   33.82    1.75
   2  -1   5 9931.89  229.99
  -2   1   5 9451.08  230.07
   2  -1  -5 9349.18  230.05
  -2  -1   5 9384.43  230.08
   2   1  -5 9585.10  230.07
   2  -1   5 9522.11  230.25
  -2   1  -5 9747.79  230.21
   2  -1   6 1684.20   39.94
   2   1  -6 1638.90   39.73
   2  -1  -6 1614.81   39.70
  -2   1   6 1687.31   39.76
  -2  -1   6 1651.73   39.76
   2  -1   6 1631.19   39.56
   2   1   6 1574.85   39.23
  -2   1   7  170.22    5.23
  -2  -1   7  165.44    5.20
   2  -1   7  188.33    5.08
   2   1   7  174.31    4.66
  -2   1  -7  188.94    5.03
   2  -1   7  184.91    5.44
  -2   1  -7  189.70    5.32
   2   1  -7  176.15    5.27
   2  -1  -7  167.40    5.21
  -2  -1   8 1093.78   27.73
  -2   1   8 1116.97   27.74
   2  -1   8 1106.29   27.52
  -2   1  -8 1158.77   27.75
  -2  -1   8 1137.75   27.12
   2  -1  -8 1107.47   27.70
   2   1  -8 1120.38   27.74
   2   1   8 1092.40   27.20
   2  -1   9 1047.00   25.89
   2   1   9 1052.13   25.57
  -2  -1   9 1035.05   25.49
  -2   1  -9 1036.46   26.04
   2  -1  -9 1032.60   26.08
   2   1  -9 1069.50   26.13
  -2   1   9 1079.77   26.16
  -2  -1   9 1020.53   26.13
   2   1  10  129.08    3.76
   2  -1  10  131.51    4.12
  -2  -1  10  132.21    3.71
  -2   1 -10  130.65    3.72
  -2   1  10  126.53    3.71
  -2   1 -10  133.10    4.31
   2   1 -10  126.46    4.41
   2  -1 -10  119.92    4.39
  -2   1  10  125.82    4.39
  -2  -1  10  124.93    4.40
   2   1  11  426.23   10.57
   2  -1  11  404.29   10.88
  -2  -1  11  410.94   10.50
  -2   1 -11  400.14   10.40
  -2   1  11  410.50   10.41
  -2  -1 -11  405.19   10.71
  -2  -1  11  393.76   11.18
   2   1 -11  428.81   11.22
   2  -1 -11  417.76   11.15
  -2   1  11  413.89   11.19
  -2   1 -11  414.07   11.00
   2  -1  12   53.70    2.63
  -2  -1  12   56.41    2.20
  -2   1  12   52.07    2.00
  -2   1 -12   50.26    1.99
  -2  -1 -12   61.35    2.47
  -2  -1  12   56.54    2.87
  -2   1  12   49.70    2.83
   2  -1 -12   55.11    3.00
   2   1 -12   57.19    3.06
  -2   1 -12   58.35    2.78
   2  -1  13  815.89   20.31
  -2   1  13  782.76   20.62
  -2  -1  13  794.08   20.64
  -2  -1  13  812.17   19.97
  -2   1  13  795.64   19.65
  -2   1 -13  766.87   19.64
   2  -1 -13  774.52   20.55
   2   1 -13  856.57   20.66
  -2   1 -13  825.61   20.38
  -2  -1 -13  803.82   20.05
  -2  -1  14    5.11    1.92
   2  -1  14    6.43    1.74
  -2   1  14    5.04    2.01
  -2  -1  14    4.19    1.36
   2  -1  14    3.19    2.11
  -2   1  14    5.80    1.02
  -2   1 -14    4.68    0.98
   2  -1 -14    5.89    2.14
   2   1 -14    5.77    2.11
  -2  -1 -14    9.21    1.56
  -2   1 -14    6.74    1.88
   2  -1  15  591.84   14.85
  -2   1  15  537.93   13.90
  -2   1 -15  525.06   13.90
   2  -1  15  576.59   15.31
  -2  -1  15  571.84   14.48
   2   1 -15  632.59   15.25
  -2   1 -15  588.62   14.83
  -2  -1 -15  588.16   14.48
   2  -1  16  236.67    7.08
  -2   1  16  216.76    6.01
  -2   1 -16  221.08    6.03
  -2   1  16  247.19    6.71
  -2  -1  16  245.44    7.08
   2   1 -16  254.60    7.53
  -2  -1  16  248.68    6.82
   2  -1  16  250.90    7.65
  -2   1 -16  240.33    7.05
  -2  -1 -16  243.17    6.73
   2  -1  17  237.15    6.93
  -2  -1  17  242.30    6.67
   2  -1  17  239.51    7.48
  -2   1  17  226.85    6.40
  -2  -1  17  241.74    6.86
   2   1 -17  244.59    7.40
  -2   1  17  205.24    5.64
  -2   1 -17  207.99    5.68
  -2   1 -17  239.00    6.86
  -2  -1 -17  243.38    6.55
   2   1 -18   75.39    4.06
  -2  -1  18   80.89    3.48
  -2   1 -18   74.92    3.46
   2  -1  18   78.60    3.59
   2  -1  18   76.52    4.12
  -2  -1  18   65.80    3.23
  -2  -1 -18   81.89    3.22
  -2   1  18   78.29    3.06
   2   1 -19 1324.44   33.05
  -2  -1 -19 1323.16   32.15
  -2   1 -19 1298.15   32.49
   2  -1  19 1303.75   32.66
  -2  -1  19 1283.08   32.38
   2  -1  19 1286.62   33.23
  -2  -1  19 1263.99   32.43
  -2   1  19 1266.14   32.05
   2   1 -20   81.94    4.40
  -2  -1 -20   82.05    3.41
  -2   1 -20   82.84    3.81
   2  -1  20   83.47    3.88
   2  -1  20   84.09    4.41
  -2  -1  20   80.24    3.59
  -2  -1  20   84.86    3.68
  -2   1  20   79.70    3.24
   2   1 -21    4.65    2.64
  -2   1 -21    3.53    2.20
   2  -1  21    4.42    2.36
   2   1  21    4.17    2.49
  -2  -1  21    3.58    1.86
  -2   1  21   -0.48    1.57
  -2  -1  21    5.80    2.00
   2  -1  21    5.96    2.13
   2   1 -22  105.51    5.27
   2   1  22   98.02    5.19
  -2  -1  22  100.12    4.36
   2  -1  22  103.26    5.08
  -2  -1  22  106.73    4.33
  -2   1  22   95.64    3.82
   2  -1  22  106.79    4.67
  -2   1 -22  108.23    5.11
   2   1 -23 1057.23   26.23
  -2  -1  23  979.71   25.26
  -2   1  23  973.71   24.79
   2   1  23  965.02   26.33
  -2  -1  23  990.90   25.40
   2  -1  23  960.95   26.23
  -2   1  23  991.19   25.45
  -2   1 -23 1017.49   25.98
   2  -1  23  972.83   25.57
   2   1  23  944.38   25.27
  -2  -1  24   28.15    2.70
  -2   1  24   26.32    2.32
  -2  -1  24   23.87    2.84
   2   1  24   23.26    3.51
  -2   1  24   21.96    2.73
   2  -1  24   21.04    3.32
   2   1  24   28.75    2.93
   2  -1  24   28.16    3.12
  -2  -1  25  240.84    7.60
  -2   1  25  246.92    7.15
  -2   1  25  229.27    7.83
   2   1  25  231.96    8.64
   2  -1  25  233.06    8.63
  -2  -1  25  231.67    7.77
   2   1  25  239.45    7.74
   2  -1  25  238.08    8.01
  -2  -1  26   15.42    2.53
   2  -1  26   18.11    3.08
   2   1  26   13.68    2.73
  -2   1  26   11.34    2.57
   2   1  26   13.80    3.29
   2  -1  26   15.64    3.34
  -2  -1  26   13.16    2.68
  -2   1  26   13.17    2.16
   2   1  27  114.71    5.16
   2  -1  27  112.04    5.42
   2   1  27  123.97    6.22
  -2   1  27  118.46    5.30
   2  -1  27  122.26    6.11
  -2  -1  27  116.04    5.19
  -2  -1  27  121.92    4.97
  -2   1  27  128.79    4.54
   2   1  28  109.59    5.29
   2  -1  28  120.29    5.64
  -2   1  28  118.23    5.53
   2  -1  28  124.63    6.34
   2   1  28  108.98    6.23
  -2  -1  28  130.95    5.64
  -2  -1  28  133.52    5.18
   2  -1  29  199.36    7.54
   2   1  29  198.26    7.28
   2  -1  29  202.46    8.24
   2   1  29  194.19    8.25
  -2   1  29  198.99    7.44
  -2  -1  29  196.84    7.37
  -2  -1  29  215.46    7.03
   2   1  30   11.33    3.03
   2  -1  30    7.78    3.22
   2   1  30    8.15    3.55
  -2   1  30    7.35    3.01
  -2  -1  30    8.99    2.66
  -2  -1  30   12.14    3.07
   2  -1  30    3.59    3.65
   2   1  31   67.64    4.38
   2  -1  31   68.57    4.62
   2   1  31   71.52    5.34
  -2   1  31   66.97    4.48
  -2  -1  31   70.40    4.53
  -2  -1  31   74.19    4.00
   2  -1  31   75.59    5.32
   2   1  32   -2.44    3.25
   2  -1  32    1.90    3.45
   2   1  32   -2.18    3.98
   2  -1  32   -0.50    3.74
  -2  -1  32   -0.61    3.20
  -2   1  32   -2.45    3.23
   2   1  33  221.82    8.35
   2  -1  33  230.99    8.73
  -2  -1  33  236.69    8.61
   2  -1  33  235.97    9.58
  -2   1  33  235.52    8.59
   2   1  33  250.65    9.73
   2  -1  34   17.88    4.37
  -2   1  34   19.43    3.61
   2   1  34   17.48    4.30
   2   1  34   16.36    3.61
   2  -1  34   19.99    3.92
   2  -1  35    1.26    3.96
  -2   1  35   -5.93    3.43
   2   1  35    2.38    3.98
   2   1  35    1.43    3.41
   2  -1  35    1.75    3.58
  -2   1  36   -5.38    3.48
   2  -1  36   -1.29    4.17
   2   1  36    6.15    4.30
   2   1  36   -2.30    3.41
   2  -1  36   -0.82    3.67
   2   1  37   90.97    6.66
   2  -1  37  104.37    6.77
  -2   1  37  101.66    5.70
  -2   1  38    0.97    3.50
   2  -1  38   -1.54    4.76
   2   1  38    4.46    4.63
   2  -1  39   17.82    4.92
  -2   1  39   18.28    3.85
   2   1  39   12.24    4.76
   2   1  40   -0.40    4.60
  -2  -1  40    2.23    4.81
   2   1  41   81.14    6.81
   2   1  42    1.65    4.72
   2   1  43   29.35    5.87
  -2   2   0 2003.53   48.78
  -2   2   0 2033.39   48.96
   2   2  -1   16.66    1.24
  -2   2   1   16.17    1.27
  -2   2   1   16.44    1.52
  -2   2  -1   13.97    1.47
  -2   2   2   87.68    2.75
   2   2  -2   85.11    2.72
  -2   2  -2   86.16    2.88
   2   2  -3    3.66    1.21
  -2   2  -3    4.02    1.32
  -2   2  -3    1.07    1.25
  -2   2   3    2.18    1.18
   2   2  -4  210.70    5.70
   2  -2   4  200.81    5.74
  -2   2  -4  208.71    5.89
  -2   2  -4  206.82    5.69
  -2   2   4  205.65    5.66
   2  -2   4  209.37    5.90
   2  -2   5 5645.48  135.32
  -2   2  -5 5703.93  135.46
  -2   2  -5 5638.68  135.23
  -2   2   5 5517.87  135.27
   2   2  -5 5548.37  135.26
   2  -2   5 5597.10  135.51
  -2   2  -5 5686.09  135.46
  -2   2  -6  601.51   15.08
   2  -2   6  563.43   15.06
   2  -2   6  567.68   14.82
  -2   2  -6  594.60   15.05
  -2   2  -6  584.40   14.73
  -2   2   6  596.30   14.73
  -2   2   6  598.71   14.89
   2   2  -6  582.94   14.85
  -2   2  -7  125.97    4.21
   2  -2   7  117.92    3.95
   2   2  -7  124.36    3.33
  -2   2  -7  119.15    4.19
  -2   2   7  128.62    3.76
  -2   2  -7  126.83    3.75
   2   2  -7  118.33    3.99
  -2   2   7  119.37    3.95
  -2   2   8   65.73    2.83
  -2   2  -8   71.68    2.82
   2   2   8   70.50    2.09
   2  -2   8   74.41    2.86
   2   2  -8   72.21    2.96
  -2   2  -8   78.16    3.15
  -2   2   8   70.98    2.55
  -2   2  -8   74.53    2.59
  -2   2  -8   75.11    3.12
  -2   2  -9  105.41    4.05
   2  -2   9  112.64    3.86
  -2   2  -9  108.25    4.11
  -2   2   9  122.86    3.57
  -2   2  -9  105.04    3.48
   2   2  -9  121.50    4.04
  -2   2   9  122.56    3.98
   2  -2  10  918.57   22.48
  -2   2  10  874.06   22.55
   2   2 -10  900.50   22.53
  -2   2 -10  862.71   22.03
  -2   2  10  911.18   22.05
  -2   2 -10  886.77   22.57
  -2   2  11   16.01    1.91
   2  -2  11   12.18    1.83
  -2  -2  11   13.16    1.29
  -2   2 -11   16.75    2.06
   2   2 -11   16.92    2.19
  -2   2  11   15.60    1.39
  -2   2 -11   15.78    1.38
  -2   2 -12   24.22    1.50
  -2   2  12   24.48    1.50
  -2   2  12   22.33    2.16
   2  -2  12   18.87    2.08
  -2  -2 -12   21.17    1.62
  -2  -2  12   26.24    1.57
   2   2 -12   24.19    2.39
  -2   2 -12   23.07    2.32
  -2   2 -13    5.98    1.14
  -2   2  13    5.50    1.12
  -2   2  13    4.90    1.83
   2  -2  13    6.75    1.74
  -2  -2 -13    5.22    1.32
  -2  -2  13    5.16    1.32
   2  -2  13    6.37    1.93
  -2   2 -13    3.43    1.91
   2   2 -13    7.16    2.10
   2   2 -14  373.10   10.17
   2  -2  14  365.85    9.97
  -2   2  14  351.72   10.12
  -2   2 -14  354.37    9.16
  -2   2  14  341.76    9.13
   2  -2  14  344.40   10.26
  -2   2 -14  360.02    9.99
  -2  -2 -14  354.87    9.36
  -2  -2  14  365.85    9.49
  -2   2  15    1.69    1.00
  -2   2 -15    1.26    1.03
   2  -2  15   -0.51    2.05
  -2  -2  15    1.45    1.40
   2   2 -15    0.66    2.06
  -2   2 -15   -0.59    1.90
  -2  -2 -15    1.64    1.32
   2  -2  15    1.54    1.84
  -2  -2  15   -0.15    1.80
  -2   2 -16    3.91    1.03
  -2   2  16    4.96    1.01
   2  -2  16    3.67    1.87
  -2  -2  16    2.20    1.44
   2  -2  16    0.09    1.93
   2   2 -16    1.55    2.32
  -2   2 -16    4.54    1.94
  -2  -2  16    2.84    1.83
  -2   2  16    5.21    1.28
  -2  -2 -16    3.06    1.39
  -2   2 -17  251.89    7.11
   2  -2  17  285.39    8.37
  -2  -2  17  278.22    7.92
  -2  -2  17  288.79    8.31
  -2   2 -17  293.75    8.31
  -2   2  17  284.33    7.50
   2   2 -17  292.93    8.63
   2  -2  17  295.40    8.78
  -2  -2 -17  278.33    7.59
   2   2 -18    4.38    2.32
  -2  -2 -18    3.25    1.45
  -2   2  18    4.55    1.32
  -2   2 -18    1.08    1.99
  -2  -2  18    4.61    2.04
   2  -2  18    3.46    1.92
   2  -2  18    2.18    2.27
  -2  -2  18    2.59    1.63
  -2  -2 -19   16.47    0.92
  -2  -2  19   18.40    0.92
   2  -2  19   16.02    2.56
  -2  -2  19   23.11    2.13
   2   2 -19   26.34    2.86
   2  -2  19   20.32    2.48
  -2  -2  19   27.78    2.45
  -2   2  19   27.98    1.76
  -2  -2 -19   23.58    1.85
  -2   2 -19   22.72    2.52
  -2  -2  20   50.18    2.83
   2   2 -20   52.70    3.58
  -2   2 -20   49.07    3.19
  -2  -2 -20   40.45    2.39
   2  -2  20   48.10    3.13
  -2  -2  20   53.29    3.05
  -2   2  20   42.42    2.15
   2  -2  20   45.26    3.34
  -2  -2  21   30.59    2.56
   2   2 -21   28.71    3.34
  -2   2 -21   36.01    3.07
  -2  -2  21   26.64    2.65
  -2   2  21   31.02    1.92
   2  -2  21   27.40    3.03
   2  -2  21   28.58    2.83
  -2  -2  22   76.00    3.60
   2   2 -22   75.23    4.37
  -2   2  22   66.38    2.81
  -2  -2  22   70.40    3.69
   2  -2  22   73.56    4.35
  -2   2 -22   72.64    4.22
   2  -2  22   62.98    3.84
  -2   2  23   38.08    2.15
  -2  -2  23   31.39    2.76
   2   2 -23   36.92    3.75
  -2  -2  23   29.11    2.83
   2  -2  23   34.10    3.47
  -2   2 -23   34.37    3.60
   2  -2  23   38.63    3.27
  -2  -2  24    0.27    2.30
  -2   2  24    5.27    1.60
  -2  -2  24    3.61    2.34
   2  -2  24    4.85    2.89
   2  -2  24    4.01    2.66
  -2  -2  25  100.37    4.59
   2  -2  25   99.55    5.36
   2   2  25   92.18    5.28
  -2  -2  25  108.77    4.70
  -2   2  25  101.87    3.63
   2  -2  25  100.75    4.97
  -2  -2  26    8.54    2.58
   2   2  26   12.85    3.36
  -2  -2  26   10.93    2.61
   2  -2  26   11.20    3.24
   2  -2  26   14.76    3.08
   2   2  26    9.89    2.53
  -2  -2  27    0.57    2.54
   2   2  27   -2.21    3.22
  -2   2  27    0.95    2.57
   2  -2  27   -0.14    3.18
  -2  -2  27    5.42    2.68
   2  -2  27    5.76    2.95
   2   2  27   -3.07    2.60
  -2   2  28  169.84    6.47
   2   2  28  142.20    7.01
  -2  -2  28  157.42    6.31
  -2  -2  28  168.57    6.22
   2  -2  28  155.56    7.09
   2  -2  28  162.81    6.67
   2   2  28  144.78    5.97
  -2  -2  29    4.90    2.74
   2   2  29    5.29    2.75
   2  -2  29    5.68    3.20
   2   2  29    6.11    3.42
  -2   2  29    3.40    2.81
   2  -2  29    7.45    3.38
  -2  -2  29    7.10    2.90
   2   2  30   10.48    2.86
   2  -2  30   16.26    3.47
  -2   2  30   13.20    3.14
   2   2  30   15.41    3.86
  -2  -2  30   13.56    2.84
   2  -2  30   19.44    3.77
   2  -2  31    9.67    3.49
   2   2  31    7.16    2.91
  -2   2  31    6.70    3.09
   2   2  31    6.54    3.74
   2  -2  31   10.68    3.71
  -2  -2  31    8.20    2.88
   2  -2  32   33.12    4.18
   2   2  32   23.27    3.39
  -2  -2  32   35.08    3.40
   2  -2  32   24.66    4.22
  -2   2  32   27.90    3.67
   2   2  32   36.87    4.65
   2   2  33    6.06    3.15
   2  -2  33    7.90    3.87
  -2   2  33   14.40    3.40
   2   2  33    6.55    4.04
   2  -2  33    7.42    3.62
   2   2  34    4.58    3.14
   2  -2  34    7.06    3.84
  -2   2  34   12.09    3.29
   2   2  34    3.98    4.01
   2  -2  34    0.56    3.60
   2   2  35   -3.11    3.26
   2  -2  35    2.71    3.96
  -2   2  35   -3.65    3.18
   2   2  35    4.43    4.17
   2  -2  35    0.43    3.67
   2  -2  36    8.44    4.01
   2  -2  36    8.70    4.28
   2   2  36    4.56    4.24
  -2   2  36    3.17    3.41
   2  -2  37    2.36    3.96
  -2   2  37   -0.14    3.47
   2   2  37   -1.36    4.28
   2   2  38    2.57    4.43
  -2   2  38    0.99    3.44
  -2   2  39    6.86    3.57
   2   2  39   -0.40    4.55
  -2  -2  39    0.19    4.71
   2   2  40    0.61    4.84
  -2  -2  40    3.28    4.87
   2   2  41    5.15    4.65
  -2  -2  41    1.17    4.85
   2   2  42    2.29    4.72
   2   2  43   -6.29    4.90
  -2   3   0 6405.49  152.82
  -2   3   0 6299.59  153.14
   2  -3   0 6331.19  153.15
   2   3  -1 1397.40   34.58
  -2   3   1 1428.94   34.58
   2  -3   1 1426.23   34.93
   2  -3  -1 1405.51   34.92
  -2   3   1 1433.81   34.92
  -2   3  -1 1462.63   34.93
  -2   3  -2  196.42    5.58
   2  -3  -2  202.75    5.60
   2  -3   2  183.03    5.53
   2   3  -2  190.49    5.28
  -2   3  -2  193.50    5.63
  -2   3   2  201.05    5.29
  -2   3  -2  203.14    5.61
   2   3  -3  131.03    3.93
   2  -3  -3  131.89    4.15
  -2   3  -3  141.50    4.23
  -2   3   3  134.95    3.93
  -2   3  -3  140.23    4.37
   2   3  -4 1701.79   40.73
  -2   3  -4 1713.65   41.10
   2  -3   4 1664.55   40.98
   2  -3  -4 1640.85   40.90
  -2   3  -4 1722.16   40.90
  -2   3   4 1612.58   40.70
   2  -3   5 4867.33  117.18
  -2   3  -5 4982.87  117.27
  -2   3  -5 4865.93  117.30
   2  -3  -5 4892.90  117.06
  -2   3  -5 4826.81  117.08
   2   3  -5 4772.86  116.94
  -2   3   5 4802.51  116.95
  -2   3   6  596.66   15.27
  -2   3  -6  607.48   15.54
  -2   3  -6  613.16   15.61
   2  -3   6  588.84   15.44
   2  -3  -6  607.11   15.29
   2   3  -6  608.63   15.27
  -2   3   6  596.17   15.30
  -2   3  -6  611.32   15.30
  -2   3   7  338.22    8.96
  -2   3  -7  322.00    9.23
   2  -3   7  334.05    9.09
  -2   3  -7  329.20    9.22
   2  -3  -7  347.80    8.89
   2  -3   7  345.08    8.88
  -2   3  -7  316.15    8.85
  -2   3   7  340.11    8.90
   2   3  -7  334.35    8.94
  -2   3   8   66.93    2.85
  -2   3  -8   66.86    3.18
   2  -3   8   71.19    2.97
   2   3  -8   70.18    2.32
  -2   3  -8   74.93    3.18
   2   3  -8   71.26    2.90
  -2   3   8   71.29    2.70
  -2   3  -8   69.46    2.70
  -2   3  -9  896.84   22.77
   2  -3   9  854.80   22.65
  -2   3   9  921.66   22.32
  -2   3  -9  883.97   22.29
  -2   3  -9  882.17   22.79
   2   3  -9  913.39   22.05
   2   3  -9  916.59   22.56
  -2   3   9  877.20   22.56
  -2   3 -10  596.35   14.95
   2  -3  10  564.85   14.80
  -2   3 -10  563.23   14.38
  -2   3  10  555.66   14.35
   2   3 -10  558.98   14.71
  -2   3  10  553.42   14.71
  -2   3 -10  557.10   14.86
   2   3 -10  570.24   14.18
   2  -3  11  522.85   13.64
  -2   3 -11  503.48   13.69
  -2   3  11  511.54   13.09
  -2   3 -11  503.81   13.08
  -2   3  11  515.71   13.59
  -2   3 -11  506.49   13.66
   2   3 -11  520.90   13.56
  -2   3  12   79.18    2.86
  -2   3 -12   80.45    2.86
   2   3 -12   79.94    3.49
  -2   3  12   77.70    3.43
   2  -3  12   80.09    3.47
  -2   3 -12   80.62    3.57
  -2   3 -13   85.40    3.01
  -2   3  13   91.55    3.05
   2   3 -13   93.18    3.83
   2  -3  13   75.64    3.84
  -2  -3 -13   89.88    2.93
  -2   3  13   91.47    3.75
   2  -3  13   83.30    3.65
  -2   3 -13   92.06    3.85
  -2   3 -14  139.21    4.22
  -2   3  14  146.92    4.23
   2   3 -14  149.13    5.10
   2  -3  14  139.11    5.21
  -2  -3 -14  132.25    4.11
  -2   3 -14  141.77    5.09
  -2   3  14  147.90    5.10
   2  -3  14  133.41    4.95
   2  -3  15  674.20   17.36
  -2   3 -15  639.74   16.40
  -2   3  15  640.46   16.38
   2  -3  15  657.16   17.61
  -2  -3  15  699.04   17.56
   2   3 -15  674.62   17.35
  -2   3 -15  665.11   17.31
  -2  -3 -15  637.75   16.35
   2  -3  16   10.91    2.07
  -2   3  16   11.06    1.25
  -2   3 -16    9.01    1.25
   2  -3  16    9.80    2.18
   2   3 -16    7.27    2.36
  -2  -3 -16   10.14    1.33
  -2  -3  16   10.68    2.08
  -2   3  16   10.42    1.15
  -2   3 -16    7.38    2.16
  -2   3 -17   63.35    3.41
  -2  -3  17   61.17    3.35
   2   3 -17   61.23    3.53
   2  -3  17   60.70    3.55
   2  -3  17   58.80    3.27
  -2  -3 -17   59.29    2.35
  -2   3  17   59.95    2.17
  -2  -3  18  244.02    7.49
  -2   3 -18  256.63    7.55
   2   3 -18  239.17    7.62
   2  -3  18  237.32    7.80
  -2   3  18  213.62    6.18
  -2  -3 -18  237.26    6.40
   2  -3  18  234.44    7.54
   2  -3  19  325.96    9.28
  -2  -3 -19  268.37    7.65
  -2  -3  19  279.05    7.67
   2  -3  19  310.52    9.49
  -2  -3 -19  320.90    8.02
  -2   3 -19  316.35    9.12
   2   3 -19  331.78    9.40
  -2  -3  19  322.82    9.15
  -2   3  19  302.81    7.78
   2  -3  20   45.89    3.17
  -2  -3 -20   33.41    1.55
  -2  -3  20   37.51    1.55
   2   3 -20   47.24    3.47
   2  -3 -20   46.10    3.54
  -2   3 -20   48.72    3.27
  -2  -3  20   40.04    3.00
  -2   3  20   40.98    1.82
   2  -3  20   40.01    3.35
   2  -3  21   66.47    4.06
  -2   3  21   63.63    2.21
   2  -3  21   68.78    3.73
  -2  -3  21   73.27    3.71
  -2   3 -21   78.76    4.04
   2  -3 -21   70.61    4.02
   2   3 -21   74.22    4.15
   2   3 -22  188.99    6.84
   2  -3 -22  181.27    6.78
   2  -3  22  155.00    6.61
  -2   3  22  152.78    4.77
  -2  -3  22  188.43    6.40
  -2  -3 -22  170.23    6.56
  -2   3 -22  190.43    6.67
   2  -3  22  180.00    6.53
   2  -3 -23  715.15   18.88
   2   3 -23  698.02   18.78
  -2  -3 -23  681.92   18.68
  -2   3 -23  672.72   18.65
   2  -3  23  651.25   18.56
  -2  -3  23  684.87   18.40
   2  -3  23  644.03   18.92
   2  -3  24  208.25    7.33
  -2  -3  24  196.60    6.94
   2  -3  24  178.48    7.44
   2  -3  25   22.15    3.24
  -2  -3  25   23.70    2.94
   2  -3  25   19.52    3.39
   2  -3  26   77.71    4.73
  -2  -3  26   78.11    4.28
   2  -3  26   78.19    5.11
   2  -3  27  197.26    7.52
   2   3  27  179.04    6.53
   2  -3  27  185.14    7.83
  -2  -3  27  199.93    7.08
   2   3  28   64.49    3.81
   2  -3  28   74.35    4.82
   2  -3  28   70.15    4.98
  -2  -3  28   80.34    4.35
   2   3  28   60.72    4.99
  -2  -3  29   88.84    4.65
   2  -3  29   77.61    5.29
   2  -3  29   84.92    5.15
   2   3  29   83.33    4.32
  -2   3  29   89.00    4.90
   2   3  29   81.36    5.53
   2  -3  30    1.61    3.28
   2   3  30   -0.64    2.60
   2  -3  30    5.10    3.64
  -2  -3  30   -2.86    2.93
   2   3  30   -3.30    3.72
  -2   3  30    3.79    2.91
   2  -3  31   51.66    5.01
  -2  -3  31   61.26    4.15
   2   3  31   51.21    4.99
  -2   3  31   55.71    4.36
   2   3  31   55.57    3.84
   2  -3  31   57.96    4.76
  -2  -3  32   57.00    4.13
   2  -3  32   41.45    4.87
  -2   3  32   49.96    4.26
   2   3  32   44.01    5.06
   2  -3  32   55.38    4.78
   2   3  32   43.11    3.76
  -2  -3  33  122.59    5.47
  -2   3  33  112.20    5.77
   2   3  33   99.28    6.54
   2   3  33   87.35    4.98
   2  -3  33  108.01    6.08
   2  -3  34   34.58    4.39
  -2   3  34   39.28    4.18
   2   3  34   43.70    5.20
   2   3  34   29.31    3.74
   2  -3  35    9.81    4.02
  -2   3  35    4.31    3.46
   2   3  35    0.95    4.23
   2  -3  36    3.07    4.00
  -2   3  36    1.83    3.33
   2   3  36   -5.23    4.46
   2  -3  37   69.54    5.54
   2   3  37   63.57    6.02
  -2   3  37   62.12    5.00
   2  -3  38   43.61    5.15
  -2  -3  38   38.51    5.72
   2   3  38   31.02    5.55
  -2   3  38   36.56    4.43
   2   3  39   12.27    5.01
  -2   3  39   12.13    3.86
  -2  -3  39   10.86    5.08
   2   3  40   10.58    4.77
  -2  -3  40    7.39    5.10
   2   3  41   34.31    5.77
  -2  -3  41   31.25    5.82
   2   3  42    4.21    4.96
   2   3  43   29.62    5.66
   2   3  44   15.85    5.55
  -2   4   0 2009.48   48.56
  -2   4   0 2004.16   49.07
   2  -4   0 2005.96   49.06
  -2   4   1  113.28    3.29
   2  -4   1  110.67    3.80
   2  -4  -1  120.29    3.87
  -2   4  -1  116.20    3.91
  -2   4   1  121.24    3.98
   2   4  -1  109.15    3.34
   2  -4  -1  114.08    3.32
  -2  -4  -2 7606.50  177.09
  -2   4  -2 7737.75  177.60
  -2   4  -2 7298.11  177.52
   2  -4   2 6938.58  177.50
   2  -4  -2 7298.92  177.54
  -2   4   2 7412.80  177.09
  -2   4  -2 7323.85  177.57
   2  -4  -2 7338.25  177.07
   2   4  -2 7261.75  177.09
  -2   4  -3   19.26    1.83
   2  -4  -3   17.37    1.76
  -2  -4  -3   20.62    1.25
  -2   4  -3   19.53    1.93
   2   4  -3   20.74    1.50
   2  -4  -3   21.35    1.44
  -2   4  -3   20.97    2.06
  -2   4   3   21.14    1.45
  -2   4  -4  334.59    9.16
  -2  -4  -4  316.33    8.23
  -2   4  -4  342.18    8.96
   2  -4  -4  336.21    8.93
   2   4  -4  338.63    8.61
   2  -4  -4  327.78    8.57
   2  -4   4  328.81    9.06
  -2   4   4  339.59    8.59
  -2   4  -5  279.13    7.74
   2  -4   5  280.89    7.65
  -2   4   5  257.96    7.18
   2   4  -5  264.03    7.21
   2  -4  -5  270.00    7.18
   2  -4  -5  277.32    7.48
  -2   4  -5  270.12    7.51
   2  -4   5  258.75    7.71
   2   4  -6  232.94    6.46
   2  -4  -6  231.14    6.42
  -2   4  -6  247.28    7.05
   2  -4   6  228.89    6.82
  -2   4   6  232.97    6.45
   2  -4  -6  234.93    6.62
  -2   4   6  230.91    6.68
  -2   4  -6  237.18    6.68
  -2   4  -6  240.80    6.96
   2  -4   6  219.31    6.87
   2   4  -7 1256.76   31.74
   2  -4  -7 1263.83   31.71
  -2   4  -7 1313.30   32.21
   2  -4   7 1205.66   32.02
  -2   4   7 1264.65   31.75
   2  -4  -7 1310.08   31.87
   2  -4   7 1321.89   31.87
  -2   4  -7 1304.34   31.85
  -2   4   7 1361.85   31.89
  -2   4  -7 1292.49   32.15
   2   4  -8   23.91    1.99
   2  -4  -8   20.86    1.90
  -2   4   8   22.92    1.87
  -2   4  -8   19.54    2.35
   2  -4   8   20.82    1.99
   2  -4  -8   22.17    1.75
   2  -4   8   23.88    1.82
  -2   4  -8   22.74    2.27
  -2   4  -8   22.69    1.84
  -2   4   8   23.97    1.86
   2  -4  -9  513.85   13.44
   2   4  -9  514.07   13.46
  -2   4   9  508.42   13.47
  -2   4  -9  526.21   13.85
   2  -4   9  517.41   13.76
  -2   4  -9  505.52   13.71
   2  -4   9  541.64   13.41
   2  -4  -9  524.17   13.37
   2   4  -9  498.39   13.05
  -2   4  -9  508.77   13.36
  -2   4   9  528.92   13.39
   2   4 -10  321.70    8.90
   2  -4 -10  321.49    8.87
  -2   4  10  321.74    8.93
  -2   4 -10  292.03    9.16
   2  -4  10  327.04    9.17
  -2   4 -10  318.11    9.14
   2  -4  10  322.59    8.67
   2  -4 -10  328.25    8.68
   2   4 -10  329.37    8.46
  -2   4 -10  308.44    8.69
  -2   4  10  323.45    8.71
  -2   4 -11    7.32    1.53
  -2   4  11    5.06    1.52
   2   4 -11    7.10    1.93
   2  -4 -11    6.23    1.92
  -2   4  11    5.90    1.78
   2  -4  11    5.23    1.86
   2  -4 -11    5.53    1.37
   2  -4  11    6.39    1.45
   2  -4  11    5.36    2.02
[truncated: 1,547,761 more chars]
